# Supplementary material for: Association between childhood trauma and risk for obesity: a putative neurocognitive developmental pathway
Source: BMC Med. 2020 Oct 15;18:278. doi: 10.1186/s12916-020-01743-2 (PMC7559717; doi:10.1186/s12916-020-01743-2)
Supplement: Supplementary file 2 — Additional file 2: Table S8. White matter connections between the hypothalamus and the cortical and subcortical areas tracked using the HCP-7T dMRI data with a high spatial resolution. [file 12916_2020_1743_MOESM2_ESM.xls]

## Sheet: significantSC
HTHsubdivision	ROI	rCluster	Name	medianFN	sdFN	FDR	stats	medianFA	sdFA	LMdiffFDR	LMdiffstats	LminsM
R_AL	R_TGd	14	Lateral Temporal Cortex	0.0855187	0.0813429	3.43914e-19	138	0.314283	0.0957308	0.000152413	48	0.0496064
R_AM	R_TGd	14	Lateral Temporal Cortex	0.0359123	0.0979279	0.000289697	106	0.303399	0.166173	0.000152413	48	0.0496064
L_AL	L_TGd	14	Lateral Temporal Cortex	0.108503	0.105247	1.37192e-21	142	0.329527	0.0870877	0.000192594	50	0.0432017
L_AM	L_TGd	14	Lateral Temporal Cortex	0.065301	0.116018	2.81765e-12	126	0.335585	0.131057	0.000192594	50	0.0432017
R_AL	R_Hipp	0	Hippocampus	0.0735694	0.0764026	2.34307e-24	146	0.337086	0.083829	0.0670993	62	0.0318498
R_AM	R_Hipp	0	Hippocampus	0.0417195	0.11676	0.00110721	104	0.298149	0.179869	0.0670993	62	0.0318498
R_AL	R_Thal	0	Thalamus Proper	0.0476779	0.0544754	3.43914e-19	138	0.29227	0.062894	0.000664002	52	0.017601
L_AL	L_Thal	0	Thalamus Proper	0.0367457	0.0922089	1.30581e-08	118	0.289254	0.0798255	0.0205307	58	0.0171026
L_AL	L_Hipp	0	Hippocampus	0.0644311	0.0759857	2.34307e-24	146	0.338501	0.0900322	0.366722	67	0.0159461
L_AM	L_Hipp	0	Hippocampus	0.048485	0.0827893	2.65701e-11	124	0.34828	0.168767	0.366722	67	0.0159461
R_AL	R_Amyg	0	Amygdala	0.0176778	0.0376548	7.06779e-14	129	0.324196	0.131919	0.0372736	56	0.0149011
R_PL	R_8BL	22	DorsoLateral Prefrontal Cortex	0.0148451	0.0662922	0.00398647	102	0.453106	0.17072	8.62371e-11	25	0.0148451
R_AL	R_Caud	0	Caudate	0.0147915	0.0455774	2.30089e-07	115	0.229449	0.0919975	1.4908e-12	24	0.0147915
R_PL	R_TGd	14	Lateral Temporal Cortex	0.0292503	0.0513051	0.00214351	103	0.337168	0.12815	0.697915	65	0.0134398
R_AL	R_PeEc	13	Medial Temporal Cortex	0.0262176	0.0510738	2.43726e-17	135	0.32286	0.0909725	0.118153	61	0.0125688
R_PL	R_9a	22	DorsoLateral Prefrontal Cortex	0.0118861	0.0398632	6.77969e-06	111	0.447614	0.175859	1.35666e-09	28	0.0118861
R_AL	R_pOFC	20	Orbital and Polar Frontal Cortex	0.0193863	0.0297697	2.09452e-20	140	0.313692	0.111108	0.011589	55	0.0106713
L_AL	L_PeEc	13	Medial Temporal Cortex	0.0361542	0.0567945	2.43726e-17	135	0.32356	0.108754	0.0143796	55	0.0105823
L_AM	L_PeEc	13	Medial Temporal Cortex	0.0255719	0.0618231	5.45034e-07	114	0.313503	0.165752	0.0143796	55	0.0105823
R_PL	R_10pp	20	Orbital and Polar Frontal Cortex	0.0219552	0.0648717	1.88597e-09	120	0.393738	0.120001	0.0992101	60	0.010123
L_AL	L_TGv	14	Lateral Temporal Cortex	0.0163345	0.046888	6.92649e-05	108	0.336716	0.151843	0.000431928	43	0.00988182
R_AL	R_H	13	Medial Temporal Cortex	0.0104508	0.0186207	2.09452e-20	140	0.331563	0.121424	0.0841353	59	0.00864006
R_AL	R_Pir	12	Insular and Frontal Opercular Cortex	0.0077058	0.0582134	1.45084e-05	110	0.275118	0.134759	2.15384e-08	29	0.0077058
L_PL	L_9a	22	DorsoLateral Prefrontal Cortex	0.0166907	0.0605596	5.45034e-07	114	0.443148	0.196937	0.353555	57	0.0074306
L_PM	L_9a	22	DorsoLateral Prefrontal Cortex	0.00926005	0.0586863	0.0216698	99	0.43693	0.195722	0.353555	57	0.0074306
L_AL	L_EC	13	Medial Temporal Cortex	0.0121649	0.0333927	8.15327e-11	123	0.308341	0.145092	0.0220117	52	0.00712174
L_PL	L_SFL	22	DorsoLateral Prefrontal Cortex	0.0137529	0.0662289	0.00735627	101	0.441952	0.181924	4.95085e-06	35	0.00708624
R_AL	R_10pp	20	Orbital and Polar Frontal Cortex	0.00976925	0.0397282	0.000588148	105	0.32016	0.131853	0.00861684	50	0.0062203
R_AL	R_EC	13	Medial Temporal Cortex	0.00605553	0.0205821	5.30301e-09	119	0.327151	0.142306	0.000546265	45	0.00605553
L_AL	L_Amyg	0	Amygdala	0.0105262	0.0563506	7.17626e-10	121	0.322696	0.140037	0.183398	61	0.00567175
R_PL	R_V3A	3	Dorsal Stream Visual Cortex	0.00543793	0.0392483	0.0130519	100	0.481295	0.217892	3.05175e-11	20	0.00543793
R_PL	R_p10p	20	Orbital and Polar Frontal Cortex	0.0052089	0.0419062	0.0216698	99	0.413179	0.185187	0.00519448	46	0.0052089
R_PL	R_V6A	3	Dorsal Stream Visual Cortex	0.00487964	0.0182275	3.17528e-05	109	0.457376	0.218474	1.08323e-12	15	0.00487964
R_AL	R_V3A	3	Dorsal Stream Visual Cortex	0.00484658	0.0309354	0.0216698	99	0.454333	0.209553	2.1564e-06	34	0.00484658
R_AL	R_PreS	13	Medial Temporal Cortex	0.00478057	0.0102783	7.17626e-10	121	0.317468	0.148801	0.0362095	51	0.00478057
L_AL	L_PreS	13	Medial Temporal Cortex	0.00920656	0.0432034	7.06779e-14	129	0.330511	0.139201	0.021375	55	0.00457006
R_PL	R_H	13	Medial Temporal Cortex	0.003876	0.0108827	0.000289697	106	0.295637	0.170226	1	64	0.003876
L_PL	L_8BL	22	DorsoLateral Prefrontal Cortex	0.00720247	0.0609308	0.0216698	99	0.440675	0.197632	0.00213815	44	0.00386705
R_PL	R_PreS	13	Medial Temporal Cortex	0.00352951	0.0133238	0.000144627	107	0.303395	0.165378	0.0164914	44	0.00352951
R_AL	R_V6A	3	Dorsal Stream Visual Cortex	0.00304309	0.0306627	0.00110721	104	0.437109	0.21874	2.96617e-10	19	0.00304309
L_AL	L_pOFC	20	Orbital and Polar Frontal Cortex	0.0075188	0.0269056	1.30581e-08	118	0.286286	0.12864	0.183398	61	0.00259992
L_AL	L_H	13	Medial Temporal Cortex	0.0109303	0.0319793	8.99868e-12	125	0.334465	0.151768	0.435793	63	0.00253128
L_AM	L_H	13	Medial Temporal Cortex	0.00839907	0.0322509	0.0362523	98	0.312478	0.193734	0.435793	63	0.00253128
L_PL	L_10d	20	Orbital and Polar Frontal Cortex	0.0110942	0.056454	0.00398647	102	0.428556	0.179218	1	73	0.000468481
R_PL	R_pOFC	20	Orbital and Polar Frontal Cortex	0.00985193	0.027984	5.45034e-07	114	0.337115	0.143724	1	73	-0.000148731
R_PM	R_pOFC	20	Orbital and Polar Frontal Cortex	0.0100007	0.0804794	0.0130519	100	0.289629	0.167086	1	73	-0.000148731
R_PL	R_PeEc	13	Medial Temporal Cortex	0.0151873	0.0294601	1.45084e-05	110	0.340362	0.118609	0.981112	78	-0.000275398
L_PL	L_PreS	13	Medial Temporal Cortex	0.00577997	0.0245968	8.95548e-08	116	0.326449	0.163397	1	71	-0.000945488
L_PM	L_PreS	13	Medial Temporal Cortex	0.00672546	0.0176123	3.17528e-05	109	0.305586	0.155382	1	71	-0.000945488
L_PL	L_p10p	20	Orbital and Polar Frontal Cortex	0.0123459	0.0524434	1.45084e-05	110	0.413716	0.17929	1	68	-0.00112764
L_PM	L_p10p	20	Orbital and Polar Frontal Cortex	0.0134735	0.0618496	2.96525e-06	112	0.405103	0.183096	1	68	-0.00112764
R_PL	R_Amyg	0	Amygdala	0.011809	0.0294999	2.65701e-11	124	0.330357	0.133488	1	74	-0.0017527
L_PM	L_10pp	20	Orbital and Polar Frontal Cortex	0.0084957	0.0508899	0.00110721	104	0.35624	0.171961	0.31789	76	-0.00178157
L_PL	L_a10p	20	Orbital and Polar Frontal Cortex	0.00656743	0.0500869	0.000144627	107	0.383914	0.183075	0.185953	79	-0.00187153
L_PM	L_a10p	20	Orbital and Polar Frontal Cortex	0.00843897	0.0569931	2.96525e-06	112	0.386849	0.179341	0.185953	79	-0.00187153
L_PM	L_pOFC	20	Orbital and Polar Frontal Cortex	0.006957	0.0214784	0.000289697	106	0.309611	0.155445	0.00145339	90	-0.00385225
L_PL	L_Thal	0	Thalamus Proper	0.0286928	0.0374817	1.45084e-05	110	0.298926	0.0742354	0.427569	87	-0.00428975
L_PM	L_Thal	0	Thalamus Proper	0.0329826	0.0504581	1.30142e-06	113	0.277418	0.0865571	0.427569	87	-0.00428975
L_PL	L_a47r	20	Orbital and Polar Frontal Cortex	0.00998384	0.0719492	0.0362523	98	0.416807	0.183444	0.856468	74	-0.00474117
L_PM	L_a47r	20	Orbital and Polar Frontal Cortex	0.014725	0.0728317	0.0362523	98	0.410136	0.193449	0.856468	74	-0.00474117
L_PL	L_Amyg	0	Amygdala	0.00650092	0.0212378	0.0216698	99	0.314237	0.165267	0.0220117	87	-0.00576949
L_PM	L_Amyg	0	Amygdala	0.0122704	0.0270666	2.96525e-06	112	0.319706	0.152914	0.0220117	87	-0.00576949
L_PL	L_EC	13	Medial Temporal Cortex	0.00577654	0.0252032	1.30581e-08	118	0.333587	0.156728	0.0909392	85	-0.00639565
L_PM	L_EC	13	Medial Temporal Cortex	0.0121722	0.0337495	8.95548e-08	116	0.306763	0.153358	0.0909392	85	-0.00639565
R_PL	R_Hipp	0	Hippocampus	0.0448139	0.0793504	8.6411e-13	127	0.341805	0.109633	1	77	-0.00974955
R_PM	R_Hipp	0	Hippocampus	0.0545635	0.150138	6.77969e-06	111	0.299845	0.146849	1	77	-0.00974955
L_PM	L_H	13	Medial Temporal Cortex	0.013698	0.0376747	1.88597e-09	120	0.338436	0.157462	1.35067e-05	98	-0.0102987
L_PM	L_TGd	14	Lateral Temporal Cortex	0.0343325	0.0628651	1.30142e-06	113	0.349871	0.121356	0.00964662	95	-0.0120227
L_PL	L_PeEc	13	Medial Temporal Cortex	0.0140601	0.0434844	0.00110721	104	0.338558	0.148876	0.000995649	97	-0.0129997
L_PM	L_PeEc	13	Medial Temporal Cortex	0.0270599	0.0565275	1.88597e-09	120	0.341438	0.137218	0.000995649	97	-0.0129997
R_PL	R_Thal	0	Thalamus Proper	0.0386231	0.0532955	2.21632e-14	130	0.286156	0.0692359	0.221714	89	-0.0154354
R_PM	R_Thal	0	Thalamus Proper	0.0540584	0.128565	3.51623e-08	117	0.257921	0.125894	0.221714	89	-0.0154354
L_PL	L_Hipp	0	Hippocampus	0.0270097	0.0547775	1.30581e-08	118	0.350926	0.116399	1.05811e-05	108	-0.0372638
L_PM	L_Hipp	0	Hippocampus	0.0642735	0.0768785	9.38253e-17	134	0.338953	0.109454	1.05811e-05	108	-0.0372638

## Sheet: summary
ROI	rCluster	Name	all	lateral	medial	difference	NOTE: the structural connectivity of hypothalamus was sumarrized as the max connectivity among the corresponding subdivisions of hypothalamus.
L_TGd	14	Lateral Temporal Cortex	0.108503	0.108503	0.065301	0.0432017
R_TGd	14	Lateral Temporal Cortex	0.0855187	0.0855187	0.0359123	0.0496064
R_Hipp	0	Hippocampus	0.0735694	0.0735694	0.0545635	0.0190059
L_Hipp	0	Hippocampus	0.0644311	0.0644311	0.0642735	0.000157601
R_Thal	0	Thalamus Proper	0.0540584	0.0476779	0.0540584	-0.00638056
L_Thal	0	Thalamus Proper	0.0367457	0.0367457	0.0329826	0.00376317
L_PeEc	13	Medial Temporal Cortex	0.0361542	0.0361542	0.0270599	0.00909434
R_PeEc	13	Medial Temporal Cortex	0.0262176	0.0262176	0.0154627	0.0107549
R_10pp	20	Orbital and Polar Frontal Cortex	0.0219552	0.0219552	0.0118322	0.010123
R_pOFC	20	Orbital and Polar Frontal Cortex	0.0193863	0.0193863	0.0100007	0.00938564
R_V1	1	Primary Visual Cortex	0.0190906	0.0190906	0.0149938	0.00409684
R_Amyg	0	Amygdala	0.0176778	0.0176778	0.0135617	0.0041161
L_9a	22	DorsoLateral Prefrontal Cortex	0.0166907	0.0166907	0.00926005	0.0074306
L_TGv	14	Lateral Temporal Cortex	0.0163345	0.0163345	0.0125831	0.00375141
R_4	6	Somatosensory and Motor Cortex	0.0153367	0.0153367	0	0.0153367
R_8BL	22	DorsoLateral Prefrontal Cortex	0.0148451	0.0148451	0	0.0148451
R_Caud	0	Caudate	0.0147915	0.0147915	0	0.0147915
L_a47r	20	Orbital and Polar Frontal Cortex	0.014725	0.00998384	0.014725	-0.00474117
L_V1	1	Primary Visual Cortex	0.0147039	0.0147039	0.0119552	0.0027487
L_SFL	22	DorsoLateral Prefrontal Cortex	0.0137529	0.0137529	0.00666667	0.00708624
L_H	13	Medial Temporal Cortex	0.013698	0.0109303	0.013698	-0.00276764
L_p10p	20	Orbital and Polar Frontal Cortex	0.0134735	0.0123459	0.0134735	-0.00112764
R_V2	2	Early Visual Cortex	0.0134438	0.0134438	0.00237004	0.0110737
L_Amyg	0	Amygdala	0.0122704	0.0105262	0.0122704	-0.00174417
L_EC	13	Medial Temporal Cortex	0.0121722	0.0121649	0.0121722	-7.25036e-06
R_9a	22	DorsoLateral Prefrontal Cortex	0.0118861	0.0118861	0	0.0118861
L_10d	20	Orbital and Polar Frontal Cortex	0.0110942	0.0110942	0.0106257	0.000468481
R_H	13	Medial Temporal Cortex	0.0104508	0.0104508	0.00181074	0.00864006
L_PreS	13	Medial Temporal Cortex	0.00920656	0.00920656	0.00672546	0.0024811
L_10pp	20	Orbital and Polar Frontal Cortex	0.0084957	0.00671413	0.0084957	-0.00178157
L_a10p	20	Orbital and Polar Frontal Cortex	0.00843897	0.00656743	0.00843897	-0.00187154
R_1	6	Somatosensory and Motor Cortex	0.00828835	0.00828835	0	0.00828835
L_V2	2	Early Visual Cortex	0.00771368	0.00771368	0.0038255	0.00388818
R_Pir	12	Insular and Frontal Opercular Cortex	0.0077058	0.0077058	0	0.0077058
R_TF	14	Lateral Temporal Cortex	0.00757352	0.00757352	0	0.00757352
L_pOFC	20	Orbital and Polar Frontal Cortex	0.0075188	0.0075188	0.006957	0.000561793
L_8BL	22	DorsoLateral Prefrontal Cortex	0.00720247	0.00720247	0.00333542	0.00386705
R_V3	2	Early Visual Cortex	0.00698325	0.00698325	0	0.00698325
L_6ma	7	Paracentral Lobular and Mid Cingulate Cortex	0.00655175	0.00655175	0.000916693	0.00563506
R_10d	20	Orbital and Polar Frontal Cortex	0.00653155	0.00653155	0	0.00653155
R_TGv	14	Lateral Temporal Cortex	0.00609789	0.00609789	0	0.00609789
R_EC	13	Medial Temporal Cortex	0.00605553	0.00605553	0	0.00605553
R_V3A	3	Dorsal Stream Visual Cortex	0.00543793	0.00543793	0	0.00543793
L_Caud	0	Caudate	0.0053875	0.00394477	0.0053875	-0.00144273
R_p10p	20	Orbital and Polar Frontal Cortex	0.0052089	0.0052089	0	0.0052089
L_4	6	Somatosensory and Motor Cortex	0.00510974	0.00510974	0	0.00510974
R_Pall	0	Pallidum	0.00488401	0.00488401	0	0.00488401
R_V6A	3	Dorsal Stream Visual Cortex	0.00487964	0.00487964	0	0.00487964
R_PreS	13	Medial Temporal Cortex	0.00478057	0.00478057	0	0.00478057
R_SFL	22	DorsoLateral Prefrontal Cortex	0.00477995	0.00477995	0	0.00477995
L_V3	2	Early Visual Cortex	0.0045757	0.0045757	0	0.0045757
L_6mp	7	Paracentral Lobular and Mid Cingulate Cortex	0.0042851	0.0042851	0	0.0042851
R_7PC	16	Superior Parietal Cortex	0.00418852	0.00418852	0	0.00418852
R_5L	7	Paracentral Lobular and Mid Cingulate Cortex	0.00411526	0.00411526	0	0.00411526
R_a10p	20	Orbital and Polar Frontal Cortex	0.00407916	0.00407916	0	0.00407916
R_Puta	0	Putamen	0.00401137	0.00401137	0	0.00401137
L_9p	22	DorsoLateral Prefrontal Cortex	0.00400313	0.00400313	0.00201567	0.00198746
L_Pall	0	Pallidum	0.00376059	0.00353983	0.00376059	-0.000220752
R_9p	22	DorsoLateral Prefrontal Cortex	0.00358351	0.00358351	0	0.00358351
L_1	6	Somatosensory and Motor Cortex	0.00346037	0.00346037	0	0.00346037
R_VIP	16	Superior Parietal Cortex	0.00335997	0.00335997	0	0.00335997
R_3b	6	Somatosensory and Motor Cortex	0.00325386	0.00325386	0	0.00325386
R_OFC	20	Orbital and Polar Frontal Cortex	0.00286792	0.00286792	0	0.00286792
L_7PL	16	Superior Parietal Cortex	0.00278571	0.00278571	0	0.00278571
L_VIP	16	Superior Parietal Cortex	0.00267061	0.00267061	0	0.00267061
L_Puta	0	Putamen	0.00261438	0.00261438	0	0.00261438
R_PHA1	13	Medial Temporal Cortex	0.002583	0.002583	0	0.002583
R_a47r	20	Orbital and Polar Frontal Cortex	0.00234439	0.00234439	0	0.00234439
R_7AL	16	Superior Parietal Cortex	0.00225298	0.00225298	0	0.00225298
R_6mp	7	Paracentral Lobular and Mid Cingulate Cortex	0.00218223	0.00218223	0	0.00218223
L_V6A	3	Dorsal Stream Visual Cortex	0.00173067	0.00173067	0	0.00173067
R_POS2	18	Posterior Cingulate Cortex	0.00171145	0.00171145	0	0.00171145
L_OFC	20	Orbital and Polar Frontal Cortex	0.00153055	0.00153055	0	0.00153055
R_6ma	7	Paracentral Lobular and Mid Cingulate Cortex	0.00143269	0.00143269	0	0.00143269
L_VMV2	4	Ventral Stream Visual Cortex	0.00121829	0.00121829	0	0.00121829
R_7PL	16	Superior Parietal Cortex	0.00109611	0.00109611	0	0.00109611
L_11l	20	Orbital and Polar Frontal Cortex	0.00109448	0.00109448	0	0.00109448
R_AAIC	12	Insular and Frontal Opercular Cortex	0.00107647	0.00107647	0	0.00107647
L_V3A	3	Dorsal Stream Visual Cortex	0.00106126	0.00106126	0	0.00106126
R_VMV2	4	Ventral Stream Visual Cortex	0.0010015	0.0010015	0	0.0010015
L_POS2	18	Posterior Cingulate Cortex	0.000957948	0.000957948	0	0.000957948
L_5L	7	Paracentral Lobular and Mid Cingulate Cortex	0.00091128	0.00091128	0	0.00091128
L_7AL	16	Superior Parietal Cortex	0.000874082	0.000874082	0	0.000874082
R_V7	3	Dorsal Stream Visual Cortex	0.000822032	0.000822032	0	0.000822032
R_7Am	16	Superior Parietal Cortex	0.000800547	0.000800547	0	0.000800547
R_47s	20	Orbital and Polar Frontal Cortex	0.000780988	0.000780988	0	0.000780988
L_Pir	12	Insular and Frontal Opercular Cortex	0.000724652	0.000724652	0	0.000724652
R_Nacc	0	Nucleus Accumbens	0.000560393	0.000560393	0	0.000560393
L_DVT	18	Posterior Cingulate Cortex	0.000324044	0.000324044	0	0.000324044
R_PHA2	13	Medial Temporal Cortex	0.000307692	0.000307692	0	0.000307692
L_ProS	18	Posterior Cingulate Cortex	0.000294638	0.000294638	0	0.000294638
R_V4	2	Early Visual Cortex	0.000270124	0.000270124	0	0.000270124
L_8Av	22	DorsoLateral Prefrontal Cortex	0	0	0	0
L_8Ad	22	DorsoLateral Prefrontal Cortex	0	0	0	0
L_8C	22	DorsoLateral Prefrontal Cortex	0	0	0	0
L_p9-46v	22	DorsoLateral Prefrontal Cortex	0	0	0	0
L_46	22	DorsoLateral Prefrontal Cortex	0	0	0	0
L_a9-46v	22	DorsoLateral Prefrontal Cortex	0	0	0	0
L_9-46d	22	DorsoLateral Prefrontal Cortex	0	0	0	0
L_i6-8	22	DorsoLateral Prefrontal Cortex	0	0	0	0
L_s6-8	22	DorsoLateral Prefrontal Cortex	0	0	0	0
R_8Av	22	DorsoLateral Prefrontal Cortex	0	0	0	0
R_8Ad	22	DorsoLateral Prefrontal Cortex	0	0	0	0
R_8C	22	DorsoLateral Prefrontal Cortex	0	0	0	0
R_p9-46v	22	DorsoLateral Prefrontal Cortex	0	0	0	0
R_46	22	DorsoLateral Prefrontal Cortex	0	0	0	0
R_a9-46v	22	DorsoLateral Prefrontal Cortex	0	0	0	0
R_9-46d	22	DorsoLateral Prefrontal Cortex	0	0	0	0
R_i6-8	22	DorsoLateral Prefrontal Cortex	0	0	0	0
R_s6-8	22	DorsoLateral Prefrontal Cortex	0	0	0	0
L_44	21	Inferior Frontal Cortex	0	0	0	0
L_45	21	Inferior Frontal Cortex	0	0	0	0
L_47l	21	Inferior Frontal Cortex	0	0	0	0
L_IFJa	21	Inferior Frontal Cortex	0	0	0	0
L_IFJp	21	Inferior Frontal Cortex	0	0	0	0
L_IFSp	21	Inferior Frontal Cortex	0	0	0	0
L_IFSa	21	Inferior Frontal Cortex	0	0	0	0
L_p47r	21	Inferior Frontal Cortex	0	0	0	0
R_44	21	Inferior Frontal Cortex	0	0	0	0
R_45	21	Inferior Frontal Cortex	0	0	0	0
R_47l	21	Inferior Frontal Cortex	0	0	0	0
R_IFJa	21	Inferior Frontal Cortex	0	0	0	0
R_IFJp	21	Inferior Frontal Cortex	0	0	0	0
R_IFSp	21	Inferior Frontal Cortex	0	0	0	0
R_IFSa	21	Inferior Frontal Cortex	0	0	0	0
R_p47r	21	Inferior Frontal Cortex	0	0	0	0
L_47m	20	Orbital and Polar Frontal Cortex	0	0	0	0
L_13l	20	Orbital and Polar Frontal Cortex	0	0	0	0
L_47s	20	Orbital and Polar Frontal Cortex	0	0	0	0
R_47m	20	Orbital and Polar Frontal Cortex	0	0	0	0
R_11l	20	Orbital and Polar Frontal Cortex	0	0	0	0
R_13l	20	Orbital and Polar Frontal Cortex	0	0	0	0
L_p24pr	19	Anterior Cingulate and Medial Prefrontal Cortex	0	0	0	0
L_33pr	19	Anterior Cingulate and Medial Prefrontal Cortex	0	0	0	0
L_a24pr	19	Anterior Cingulate and Medial Prefrontal Cortex	0	0	0	0
L_p32pr	19	Anterior Cingulate and Medial Prefrontal Cortex	0	0	0	0
L_a24	19	Anterior Cingulate and Medial Prefrontal Cortex	0	0	0	0
L_d32	19	Anterior Cingulate and Medial Prefrontal Cortex	0	0	0	0
L_8BM	19	Anterior Cingulate and Medial Prefrontal Cortex	0	0	0	0
L_p32	19	Anterior Cingulate and Medial Prefrontal Cortex	0	0	0	0
L_10r	19	Anterior Cingulate and Medial Prefrontal Cortex	0	0	0	0
L_9m	19	Anterior Cingulate and Medial Prefrontal Cortex	0	0	0	0
L_10v	19	Anterior Cingulate and Medial Prefrontal Cortex	0	0	0	0
L_25	19	Anterior Cingulate and Medial Prefrontal Cortex	0	0	0	0
L_s32	19	Anterior Cingulate and Medial Prefrontal Cortex	0	0	0	0
L_a32pr	19	Anterior Cingulate and Medial Prefrontal Cortex	0	0	0	0
L_p24	19	Anterior Cingulate and Medial Prefrontal Cortex	0	0	0	0
R_p24pr	19	Anterior Cingulate and Medial Prefrontal Cortex	0	0	0	0
R_33pr	19	Anterior Cingulate and Medial Prefrontal Cortex	0	0	0	0
R_a24pr	19	Anterior Cingulate and Medial Prefrontal Cortex	0	0	0	0
R_p32pr	19	Anterior Cingulate and Medial Prefrontal Cortex	0	0	0	0
R_a24	19	Anterior Cingulate and Medial Prefrontal Cortex	0	0	0	0
R_d32	19	Anterior Cingulate and Medial Prefrontal Cortex	0	0	0	0
R_8BM	19	Anterior Cingulate and Medial Prefrontal Cortex	0	0	0	0
R_p32	19	Anterior Cingulate and Medial Prefrontal Cortex	0	0	0	0
R_10r	19	Anterior Cingulate and Medial Prefrontal Cortex	0	0	0	0
R_9m	19	Anterior Cingulate and Medial Prefrontal Cortex	0	0	0	0
R_10v	19	Anterior Cingulate and Medial Prefrontal Cortex	0	0	0	0
R_25	19	Anterior Cingulate and Medial Prefrontal Cortex	0	0	0	0
R_s32	19	Anterior Cingulate and Medial Prefrontal Cortex	0	0	0	0
R_a32pr	19	Anterior Cingulate and Medial Prefrontal Cortex	0	0	0	0
R_p24	19	Anterior Cingulate and Medial Prefrontal Cortex	0	0	0	0
L_RSC	18	Posterior Cingulate Cortex	0	0	0	0
L_PCV	18	Posterior Cingulate Cortex	0	0	0	0
L_7m	18	Posterior Cingulate Cortex	0	0	0	0
L_POS1	18	Posterior Cingulate Cortex	0	0	0	0
L_23d	18	Posterior Cingulate Cortex	0	0	0	0
L_v23ab	18	Posterior Cingulate Cortex	0	0	0	0
L_d23ab	18	Posterior Cingulate Cortex	0	0	0	0
L_31pv	18	Posterior Cingulate Cortex	0	0	0	0
L_23c	18	Posterior Cingulate Cortex	0	0	0	0
L_31pd	18	Posterior Cingulate Cortex	0	0	0	0
L_31a	18	Posterior Cingulate Cortex	0	0	0	0
R_RSC	18	Posterior Cingulate Cortex	0	0	0	0
R_PCV	18	Posterior Cingulate Cortex	0	0	0	0
R_7m	18	Posterior Cingulate Cortex	0	0	0	0
R_POS1	18	Posterior Cingulate Cortex	0	0	0	0
R_23d	18	Posterior Cingulate Cortex	0	0	0	0
R_v23ab	18	Posterior Cingulate Cortex	0	0	0	0
R_d23ab	18	Posterior Cingulate Cortex	0	0	0	0
R_31pv	18	Posterior Cingulate Cortex	0	0	0	0
R_23c	18	Posterior Cingulate Cortex	0	0	0	0
R_ProS	18	Posterior Cingulate Cortex	0	0	0	0
R_DVT	18	Posterior Cingulate Cortex	0	0	0	0
R_31pd	18	Posterior Cingulate Cortex	0	0	0	0
R_31a	18	Posterior Cingulate Cortex	0	0	0	0
L_PFt	17	Inferior Parietal Cortex	0	0	0	0
L_PGp	17	Inferior Parietal Cortex	0	0	0	0
L_IP2	17	Inferior Parietal Cortex	0	0	0	0
L_IP1	17	Inferior Parietal Cortex	0	0	0	0
L_IP0	17	Inferior Parietal Cortex	0	0	0	0
L_PFop	17	Inferior Parietal Cortex	0	0	0	0
L_PF	17	Inferior Parietal Cortex	0	0	0	0
L_PFm	17	Inferior Parietal Cortex	0	0	0	0
L_PGi	17	Inferior Parietal Cortex	0	0	0	0
L_PGs	17	Inferior Parietal Cortex	0	0	0	0
R_PFt	17	Inferior Parietal Cortex	0	0	0	0
R_PGp	17	Inferior Parietal Cortex	0	0	0	0
R_IP2	17	Inferior Parietal Cortex	0	0	0	0
R_IP1	17	Inferior Parietal Cortex	0	0	0	0
R_IP0	17	Inferior Parietal Cortex	0	0	0	0
R_PFop	17	Inferior Parietal Cortex	0	0	0	0
R_PF	17	Inferior Parietal Cortex	0	0	0	0
R_PFm	17	Inferior Parietal Cortex	0	0	0	0
R_PGi	17	Inferior Parietal Cortex	0	0	0	0
R_PGs	17	Inferior Parietal Cortex	0	0	0	0
L_7Pm	16	Superior Parietal Cortex	0	0	0	0
L_7Am	16	Superior Parietal Cortex	0	0	0	0
L_7PC	16	Superior Parietal Cortex	0	0	0	0
L_LIPv	16	Superior Parietal Cortex	0	0	0	0
L_MIP	16	Superior Parietal Cortex	0	0	0	0
L_LIPd	16	Superior Parietal Cortex	0	0	0	0
L_AIP	16	Superior Parietal Cortex	0	0	0	0
R_7Pm	16	Superior Parietal Cortex	0	0	0	0
R_LIPv	16	Superior Parietal Cortex	0	0	0	0
R_MIP	16	Superior Parietal Cortex	0	0	0	0
R_LIPd	16	Superior Parietal Cortex	0	0	0	0
R_AIP	16	Superior Parietal Cortex	0	0	0	0
L_PSL	15	Temporo-Parieto-Occipital Junction	0	0	0	0
L_STV	15	Temporo-Parieto-Occipital Junction	0	0	0	0
L_TPOJ1	15	Temporo-Parieto-Occipital Junction	0	0	0	0
L_TPOJ2	15	Temporo-Parieto-Occipital Junction	0	0	0	0
L_TPOJ3	15	Temporo-Parieto-Occipital Junction	0	0	0	0
R_PSL	15	Temporo-Parieto-Occipital Junction	0	0	0	0
R_STV	15	Temporo-Parieto-Occipital Junction	0	0	0	0
R_TPOJ1	15	Temporo-Parieto-Occipital Junction	0	0	0	0
R_TPOJ2	15	Temporo-Parieto-Occipital Junction	0	0	0	0
R_TPOJ3	15	Temporo-Parieto-Occipital Junction	0	0	0	0
L_TE1a	14	Lateral Temporal Cortex	0	0	0	0
L_TE1p	14	Lateral Temporal Cortex	0	0	0	0
L_TE2a	14	Lateral Temporal Cortex	0	0	0	0
L_TF	14	Lateral Temporal Cortex	0	0	0	0
L_TE2p	14	Lateral Temporal Cortex	0	0	0	0
L_PHT	14	Lateral Temporal Cortex	0	0	0	0
L_TE1m	14	Lateral Temporal Cortex	0	0	0	0
R_TE1a	14	Lateral Temporal Cortex	0	0	0	0
R_TE1p	14	Lateral Temporal Cortex	0	0	0	0
R_TE2a	14	Lateral Temporal Cortex	0	0	0	0
R_TE2p	14	Lateral Temporal Cortex	0	0	0	0
R_PHT	14	Lateral Temporal Cortex	0	0	0	0
R_TE1m	14	Lateral Temporal Cortex	0	0	0	0
L_PHA1	13	Medial Temporal Cortex	0	0	0	0
L_PHA3	13	Medial Temporal Cortex	0	0	0	0
L_PHA2	13	Medial Temporal Cortex	0	0	0	0
R_PHA3	13	Medial Temporal Cortex	0	0	0	0
L_52	12	Insular and Frontal Opercular Cortex	0	0	0	0
L_PoI2	12	Insular and Frontal Opercular Cortex	0	0	0	0
L_FOP4	12	Insular and Frontal Opercular Cortex	0	0	0	0
L_MI	12	Insular and Frontal Opercular Cortex	0	0	0	0
L_AVI	12	Insular and Frontal Opercular Cortex	0	0	0	0
L_AAIC	12	Insular and Frontal Opercular Cortex	0	0	0	0
L_FOP3	12	Insular and Frontal Opercular Cortex	0	0	0	0
L_FOP2	12	Insular and Frontal Opercular Cortex	0	0	0	0
L_PoI1	12	Insular and Frontal Opercular Cortex	0	0	0	0
L_Ig	12	Insular and Frontal Opercular Cortex	0	0	0	0
L_FOP5	12	Insular and Frontal Opercular Cortex	0	0	0	0
L_PI	12	Insular and Frontal Opercular Cortex	0	0	0	0
R_52	12	Insular and Frontal Opercular Cortex	0	0	0	0
R_PoI2	12	Insular and Frontal Opercular Cortex	0	0	0	0
R_FOP4	12	Insular and Frontal Opercular Cortex	0	0	0	0
R_MI	12	Insular and Frontal Opercular Cortex	0	0	0	0
R_AVI	12	Insular and Frontal Opercular Cortex	0	0	0	0
R_FOP3	12	Insular and Frontal Opercular Cortex	0	0	0	0
R_FOP2	12	Insular and Frontal Opercular Cortex	0	0	0	0
R_PoI1	12	Insular and Frontal Opercular Cortex	0	0	0	0
R_Ig	12	Insular and Frontal Opercular Cortex	0	0	0	0
R_FOP5	12	Insular and Frontal Opercular Cortex	0	0	0	0
R_PI	12	Insular and Frontal Opercular Cortex	0	0	0	0
L_TA2	11	Auditory Association Cortex	0	0	0	0
L_STGa	11	Auditory Association Cortex	0	0	0	0
L_A5	11	Auditory Association Cortex	0	0	0	0
L_STSda	11	Auditory Association Cortex	0	0	0	0
L_STSdp	11	Auditory Association Cortex	0	0	0	0
L_STSvp	11	Auditory Association Cortex	0	0	0	0
L_A4	11	Auditory Association Cortex	0	0	0	0
L_STSva	11	Auditory Association Cortex	0	0	0	0
R_TA2	11	Auditory Association Cortex	0	0	0	0
R_STGa	11	Auditory Association Cortex	0	0	0	0
R_A5	11	Auditory Association Cortex	0	0	0	0
R_STSda	11	Auditory Association Cortex	0	0	0	0
R_STSdp	11	Auditory Association Cortex	0	0	0	0
R_STSvp	11	Auditory Association Cortex	0	0	0	0
R_A4	11	Auditory Association Cortex	0	0	0	0
R_STSva	11	Auditory Association Cortex	0	0	0	0
L_A1	10	Early Auditory Cortex	0	0	0	0
L_RI	10	Early Auditory Cortex	0	0	0	0
L_PBelt	10	Early Auditory Cortex	0	0	0	0
L_MBelt	10	Early Auditory Cortex	0	0	0	0
L_LBelt	10	Early Auditory Cortex	0	0	0	0
R_A1	10	Early Auditory Cortex	0	0	0	0
R_RI	10	Early Auditory Cortex	0	0	0	0
R_PBelt	10	Early Auditory Cortex	0	0	0	0
R_MBelt	10	Early Auditory Cortex	0	0	0	0
R_LBelt	10	Early Auditory Cortex	0	0	0	0
L_43	9	Posterior Opercular Cortex	0	0	0	0
L_OP4	9	Posterior Opercular Cortex	0	0	0	0
L_OP1	9	Posterior Opercular Cortex	0	0	0	0
L_OP2-3	9	Posterior Opercular Cortex	0	0	0	0
L_PFcm	9	Posterior Opercular Cortex	0	0	0	0
L_FOP1	9	Posterior Opercular Cortex	0	0	0	0
R_43	9	Posterior Opercular Cortex	0	0	0	0
R_OP4	9	Posterior Opercular Cortex	0	0	0	0
R_OP1	9	Posterior Opercular Cortex	0	0	0	0
R_OP2-3	9	Posterior Opercular Cortex	0	0	0	0
R_PFcm	9	Posterior Opercular Cortex	0	0	0	0
R_FOP1	9	Posterior Opercular Cortex	0	0	0	0
L_FEF	8	Premotor Cortex	0	0	0	0
L_PEF	8	Premotor Cortex	0	0	0	0
L_55b	8	Premotor Cortex	0	0	0	0
L_6d	8	Premotor Cortex	0	0	0	0
L_6v	8	Premotor Cortex	0	0	0	0
L_6r	8	Premotor Cortex	0	0	0	0
L_6a	8	Premotor Cortex	0	0	0	0
R_FEF	8	Premotor Cortex	0	0	0	0
R_PEF	8	Premotor Cortex	0	0	0	0
R_55b	8	Premotor Cortex	0	0	0	0
R_6d	8	Premotor Cortex	0	0	0	0
R_6v	8	Premotor Cortex	0	0	0	0
R_6r	8	Premotor Cortex	0	0	0	0
R_6a	8	Premotor Cortex	0	0	0	0
L_5m	7	Paracentral Lobular and Mid Cingulate Cortex	0	0	0	0
L_5mv	7	Paracentral Lobular and Mid Cingulate Cortex	0	0	0	0
L_24dd	7	Paracentral Lobular and Mid Cingulate Cortex	0	0	0	0
L_24dv	7	Paracentral Lobular and Mid Cingulate Cortex	0	0	0	0
L_SCEF	7	Paracentral Lobular and Mid Cingulate Cortex	0	0	0	0
R_5m	7	Paracentral Lobular and Mid Cingulate Cortex	0	0	0	0
R_5mv	7	Paracentral Lobular and Mid Cingulate Cortex	0	0	0	0
R_24dd	7	Paracentral Lobular and Mid Cingulate Cortex	0	0	0	0
R_24dv	7	Paracentral Lobular and Mid Cingulate Cortex	0	0	0	0
R_SCEF	7	Paracentral Lobular and Mid Cingulate Cortex	0	0	0	0
L_3b	6	Somatosensory and Motor Cortex	0	0	0	0
L_2	6	Somatosensory and Motor Cortex	0	0	0	0
L_3a	6	Somatosensory and Motor Cortex	0	0	0	0
R_2	6	Somatosensory and Motor Cortex	0	0	0	0
R_3a	6	Somatosensory and Motor Cortex	0	0	0	0
L_MST	5	MT+ Complex and Neighboring Visual Areas	0	0	0	0
L_LO1	5	MT+ Complex and Neighboring Visual Areas	0	0	0	0
L_LO2	5	MT+ Complex and Neighboring Visual Areas	0	0	0	0
L_MT	5	MT+ Complex and Neighboring Visual Areas	0	0	0	0
L_PH	5	MT+ Complex and Neighboring Visual Areas	0	0	0	0
L_V4t	5	MT+ Complex and Neighboring Visual Areas	0	0	0	0
L_FST	5	MT+ Complex and Neighboring Visual Areas	0	0	0	0
L_V3CD	5	MT+ Complex and Neighboring Visual Areas	0	0	0	0
L_LO3	5	MT+ Complex and Neighboring Visual Areas	0	0	0	0
R_MST	5	MT+ Complex and Neighboring Visual Areas	0	0	0	0
R_LO1	5	MT+ Complex and Neighboring Visual Areas	0	0	0	0
R_LO2	5	MT+ Complex and Neighboring Visual Areas	0	0	0	0
R_MT	5	MT+ Complex and Neighboring Visual Areas	0	0	0	0
R_PH	5	MT+ Complex and Neighboring Visual Areas	0	0	0	0
R_V4t	5	MT+ Complex and Neighboring Visual Areas	0	0	0	0
R_FST	5	MT+ Complex and Neighboring Visual Areas	0	0	0	0
R_V3CD	5	MT+ Complex and Neighboring Visual Areas	0	0	0	0
R_LO3	5	MT+ Complex and Neighboring Visual Areas	0	0	0	0
L_V8	4	Ventral Stream Visual Cortex	0	0	0	0
L_FFC	4	Ventral Stream Visual Cortex	0	0	0	0
L_PIT	4	Ventral Stream Visual Cortex	0	0	0	0
L_VMV1	4	Ventral Stream Visual Cortex	0	0	0	0
L_VMV3	4	Ventral Stream Visual Cortex	0	0	0	0
L_VVC	4	Ventral Stream Visual Cortex	0	0	0	0
R_V8	4	Ventral Stream Visual Cortex	0	0	0	0
R_FFC	4	Ventral Stream Visual Cortex	0	0	0	0
R_PIT	4	Ventral Stream Visual Cortex	0	0	0	0
R_VMV1	4	Ventral Stream Visual Cortex	0	0	0	0
R_VMV3	4	Ventral Stream Visual Cortex	0	0	0	0
R_VVC	4	Ventral Stream Visual Cortex	0	0	0	0
L_V6	3	Dorsal Stream Visual Cortex	0	0	0	0
L_V7	3	Dorsal Stream Visual Cortex	0	0	0	0
L_IPS1	3	Dorsal Stream Visual Cortex	0	0	0	0
L_V3B	3	Dorsal Stream Visual Cortex	0	0	0	0
R_V6	3	Dorsal Stream Visual Cortex	0	0	0	0
R_IPS1	3	Dorsal Stream Visual Cortex	0	0	0	0
R_V3B	3	Dorsal Stream Visual Cortex	0	0	0	0
L_V4	2	Early Visual Cortex	0	0	0	0
L_Nacc	0	Nucleus Accumbens	0	0	0	0

## Sheet: L_AL
ROI	medianFN	sdFN	FDR	stats	medianFA	sdFA
L_V1	0.0147039	0.0295827	1	83	0.451286	0.170562
L_MST	0	0.000372348	1	4	0	0.0746335
L_V6	0	0.00622565	1	54	0	0.231326
L_V2	0.00771368	0.0297401	1	60	0.446644	0.187171
L_V3	0.0045757	0.0472282	1	56	0.447425	0.215506
L_V4	0	0.00779738	1	11	0	0.213473
L_V8	0	0.00156946	1	9	0	0.120731
L_4	0	0.0132919	1	21	0	0.206603
L_3b	0	0.00824325	1	9	0	0.176797
L_FEF	0	0.000173281	1	1	0	0.0412485
L_PEF	0	0	1	0	0	0
L_55b	0	0.000384188	1	1	0	0.0565295
L_V3A	0.00106126	0.0120986	1	68	0.386409	0.240433
L_RSC	0	0.00545603	1	53	0	0.174995
L_POS2	0.000957948	0.0319987	1	54	0.363871	0.218532
L_V7	0	0.00548641	1	41	0	0.218494
L_IPS1	0	0.00149906	1	18	0	0.158183
L_FFC	0	0.00335924	1	6	0	0.143526
L_V3B	0	0.00104091	1	10	0	0.114999
L_LO1	0	9.27213e-05	1	0	0	0.0754466
L_LO2	0	0.00106065	1	7	0	0.114202
L_PIT	0	0.000993096	1	7	0	0.10757
L_MT	0	8.86457e-05	1	0	0	0.0515208
L_A1	0	6.88427e-05	1	0	0	0.0323563
L_PSL	0	0	1	0	0	0
L_SFL	0	0.0172142	1	23	0	0.194068
L_PCV	0	0.000525744	1	4	0	0.0863671
L_STV	0	0	1	0	0	0
L_7Pm	0	0.00830498	1	34	0	0.201452
L_7m	0	0.0016145	1	6	0	0.114767
L_POS1	0	0.0112772	1	13	0	0.162852
L_23d	0	0.00195394	1	13	0	0.113822
L_v23ab	0	0.000886937	1	14	0	0.117339
L_d23ab	0	0.000568454	1	4	0	0.089731
L_31pv	0	0.00133415	1	8	0	0.12964
L_5m	0	0.00125069	1	7	0	0.119368
L_5mv	0	0.0021605	1	4	0	0.112218
L_23c	0	0.00210114	1	3	0	0.0908921
L_5L	0	0.0259765	1	47	0	0.204204
L_24dd	0	0.000564447	1	1	0	0.0646223
L_24dv	0	0.000453621	1	1	0	0.0499048
L_7AL	0	0.0146404	1	50	0	0.210467
L_SCEF	0	0.000669183	1	2	0	0.0816512
L_6ma	0	0.00777622	1	18	0	0.17939
L_7Am	0	0.0295854	1	47	0	0.21329
L_7PL	0.00278571	0.0246103	1	84	0.406496	0.221498
L_7PC	0	0.0124171	1	23	0	0.186628
L_LIPv	0	0.00114351	1	8	0	0.129942
L_VIP	0.000490651	0.0216971	1	65	0	0.211071
L_MIP	0	0.00177406	1	13	0	0.138665
L_1	0	0.0191015	1	33	0	0.207253
L_2	0	0.0102967	1	8	0	0.144243
L_3a	0	0.000371065	1	6	0	0.111765
L_6d	0	0.00537801	1	10	0	0.134886
L_6mp	0	0.00953532	1	23	0	0.189027
L_6v	0	0.000162402	1	0	0	0.0295003
L_p24pr	0	0.00183938	1	6	0	0.0857057
L_33pr	0	0.00336514	1	29	0	0.128429
L_a24pr	0	0.00216617	1	5	0	0.0611732
L_p32pr	0	0.000391639	1	3	0	0.0796848
L_a24	0	0.00848151	1	22	0	0.104884
L_d32	0	0.000350192	1	2	0	0.0652796
L_8BM	0	0.000536247	1	1	0	0.108506
L_p32	0	0.00379564	1	12	0	0.0792164
L_10r	0	0.00615344	1	26	0	0.117694
L_47m	0	0.00146738	1	15	0	0.111411
L_8Av	0	0.000285887	1	0	0	0.0677609
L_8Ad	0	0.00406405	1	4	0	0.115954
L_9m	0	0.00125064	1	2	0	0.135405
L_8BL	0	0.00307716	1	17	0	0.176665
L_9p	0	0.00554565	1	21	0	0.162643
L_10d	0.000685781	0.0207803	1	40	0.248609	0.177067
L_8C	0	0.000171292	1	0	0	0.0593031
L_44	0	0.000354792	1	0	0	0.100337
L_45	0	0.0030033	1	11	0	0.152108
L_47l	0	0.00523355	1	19	0	0.170892
L_a47r	0.000244021	0.0258167	1	40	0	0.197108
L_6r	0	0.000233878	1	0	0	0.0468629
L_IFJa	0	0	1	0	0	0
L_IFJp	0	6.84308e-05	1	1	0	0.0211597
L_IFSp	0	9.43595e-05	1	0	0	0.0273882
L_IFSa	0	0.00320296	1	6	0	0.123521
L_p9-46v	0	0.000203399	1	1	0	0.0622659
L_46	0	0.00269038	1	3	0	0.0717169
L_a9-46v	0	0.00749621	1	12	0	0.150438
L_9-46d	0	0.00239241	1	6	0	0.112452
L_9a	0	0.0110424	1	20	0	0.183272
L_10v	0	0.0118512	1	31	0	0.153707
L_a10p	0	0.016059	1	61	0	0.177155
L_10pp	0.00644263	0.0706355	0.691939	91	0.291884	0.15462
L_11l	0.00109448	0.0124876	1	48	0.116406	0.182895
L_13l	0	0.00817148	1	37	0	0.150978
L_OFC	0.00153055	0.0323887	1	53	0.233544	0.163954
L_47s	0	0.0174905	1	38	0	0.142796
L_LIPd	0	0.00198179	1	5	0	0.0697011
L_6a	0	0.000216743	1	0	0	0.0463576
L_i6-8	0	0.000647683	1	1	0	0.0334071
L_s6-8	0	0.00207232	1	5	0	0.0930014
L_43	0	0.000112636	1	0	0	0.0539112
L_OP4	0	0.000308761	1	1	0	0.0661546
L_OP1	0	8.22858e-05	1	0	0	0.0362994
L_OP2-3	0	0.000616729	1	4	0	0.0725019
L_52	0	0.00019601	1	3	0	0.0598321
L_RI	0	0.00259971	1	6	0	0.0822661
L_PFcm	0	0.000147448	1	0	0	0.0359906
L_PoI2	0	0.00421914	1	14	0	0.128847
L_TA2	0	0.00160319	1	5	0	0.0873172
L_FOP4	0	0.000975478	1	5	0	0.0988218
L_MI	0	0.000619783	1	3	0	0.0937773
L_Pir	0.000724652	0.016323	1	69	0.166049	0.155324
L_AVI	0	0.000872596	1	7	0	0.0935911
L_AAIC	0	0.0202359	1	54	0	0.149165
L_FOP1	0	0.000244693	1	1	0	0.0397215
L_FOP3	0	0.00014772	1	1	0	0.0301532
L_FOP2	0	0.000111006	1	1	0	0.0529057
L_PFt	0	0	1	0	0	0
L_AIP	0	0.000322807	1	2	0	0.0616073
L_EC	0.0121649	0.0333927	8.15327e-11	123	0.308341	0.145092
L_PreS	0.00920656	0.0432034	7.06779e-14	129	0.330511	0.139201
L_H	0.0109303	0.0319793	8.99868e-12	125	0.334465	0.151768
L_ProS	0.000294638	0.0123794	1	63	0	0.194683
L_PeEc	0.0361542	0.0567945	2.43726e-17	135	0.32356	0.108754
L_STGa	0	0.002046	1	8	0	0.153293
L_PBelt	0	0.000240946	1	3	0	0.0663401
L_A5	0	0.000638589	1	2	0	0.0995404
L_PHA1	0	0.00922242	1	47	0	0.176996
L_PHA3	0	0.00816188	1	21	0	0.16694
L_STSda	0	0.000145077	1	0	0	0.0773323
L_STSdp	0	0	1	0	0	0
L_STSvp	0	0.000170988	1	1	0	0.0625007
L_TGd	0.108503	0.105247	1.37192e-21	142	0.329527	0.0870877
L_TE1a	0	0.00112768	1	3	0	0.117933
L_TE1p	0	0.0013254	1	2	0	0.102166
L_TE2a	0	0.000688035	1	1	0	0.13105
L_TF	0	0.00782235	1	34	0	0.180142
L_TE2p	0	0.00258023	1	4	0	0.126769
L_PHT	0	0.00229802	1	1	0	0.0671109
L_PH	0	0.000531968	1	2	0	0.111147
L_TPOJ1	0	0.000103844	1	0	0	0.033166
L_TPOJ2	0	3.43328e-05	1	0	0	0.0320189
L_TPOJ3	0	0.000630192	1	6	0	0.08968
L_DVT	0	0.0208769	1	56	0	0.221472
L_PGp	0	0.0119818	1	19	0	0.177345
L_IP2	0	0	1	0	0	0
L_IP1	0	0.00153328	1	3	0	0.120944
L_IP0	0	0.00122303	1	12	0	0.15788
L_PFop	0	0.000162573	1	0	0	0.0652748
L_PF	0	4.87898e-05	1	0	0	0.0468604
L_PFm	0	0.00232661	1	4	0	0.134304
L_PGi	0	0.000384	1	1	0	0.0463632
L_PGs	0	0.0276427	1	19	0	0.201214
L_V6A	0.00123043	0.0147562	1	84	0.418045	0.232562
L_VMV1	0	0.00380183	1	25	0	0.183516
L_VMV3	0	0.00201058	1	12	0	0.112525
L_PHA2	0	0.00435344	1	31	0	0.153763
L_V4t	0	0.000166876	1	2	0	0.0607389
L_FST	0	6.88427e-05	1	0	0	0.042705
L_V3CD	0	0.00120387	1	6	0	0.121066
L_LO3	0	0.00344433	1	4	0	0.113886
L_VMV2	0.00121829	0.00723516	1	81	0.265368	0.197413
L_31pd	0	0.000664892	1	4	0	0.0993081
L_31a	0	0.00134937	1	2	0	0.0673401
L_VVC	0	0.00177308	1	6	0	0.146547
L_25	0	0.00458515	1	31	0	0.13685
L_s32	0	0.00854981	1	45	0	0.146889
L_pOFC	0.0075188	0.0269056	1.30581e-08	118	0.286286	0.12864
L_PoI1	0	0.00148404	1	16	0	0.154786
L_Ig	0	0.000268951	1	2	0	0.0671044
L_FOP5	0	0.000401837	1	2	0	0.0660954
L_p10p	0.000596686	0.0744143	1	57	0	0.169675
L_p47r	0	0.00441693	1	13	0	0.141983
L_TGv	0.0163345	0.046888	6.92649e-05	108	0.336716	0.151843
L_MBelt	0	0.000338343	1	2	0	0.0623306
L_LBelt	0	7.9523e-05	1	1	0	0.0480937
L_A4	0	0.00141636	1	1	0	0.0702996
L_STSva	0	3.80714e-05	1	0	0	0.0360309
L_TE1m	0	0.000524536	1	2	0	0.0798262
L_PI	0	0.00152256	1	20	0	0.127571
L_a32pr	0	0.000575772	1	2	0	0.074688
L_p24	0	0.00617816	1	17	0	0.092453
R_V1	0.00430304	0.0229468	1	36	0.427478	0.217822
R_MST	0	0.000293275	1	1	0	0.0334235
R_V6	0	0.00291644	1	8	0	0.170439
R_V2	0.00127936	0.0151464	1	16	0.372018	0.231249
R_V3	0	0.00347377	1	13	0	0.230674
R_V4	0	0.000504268	1	0	0	0.122694
R_V8	0	0.000760536	1	3	0	0.0657912
R_4	0	0.0111785	1	8	0	0.192914
R_3b	0	0.00223128	1	8	0	0.149852
R_FEF	0	0.000126884	1	0	0	0.0276015
R_PEF	0	0	1	0	0	0
R_55b	0	0	1	0	0	0
R_V3A	0	0.011419	1	19	0	0.225996
R_RSC	0	0.00810958	1	19	0	0.155968
R_POS2	0	0.0094758	1	23	0	0.241343
R_V7	0	0.000627074	1	8	0	0.12911
R_IPS1	0	0.000206319	1	2	0	0.0662965
R_FFC	0	0.000611748	1	1	0	0.0961686
R_V3B	0	4.1441e-05	1	1	0	0.0417339
R_LO1	0	0.000361463	1	1	0	0.0379657
R_LO2	0	0.000123497	1	2	0	0.0562736
R_PIT	0	0.000101429	1	0	0	0.0756002
R_MT	0	0.000379451	1	1	0	0.0375126
R_A1	0	0	1	0	0	0
R_PSL	0	0	1	0	0	0
R_SFL	0	0.0181527	1	12	0	0.172322
R_PCV	0	0.000859204	1	6	0	0.138664
R_STV	0	0	1	0	0	0
R_7Pm	0	0.00773566	1	28	0	0.212822
R_7m	0	0.00102848	1	6	0	0.134908
R_POS1	0	0.00121733	1	3	0	0.133256
R_23d	0	0.0042311	1	13	0	0.132621
R_v23ab	0	0.00061876	1	6	0	0.0996378
R_d23ab	0	0.000597164	1	4	0	0.0616431
R_31pv	0	0.000957035	1	3	0	0.109032
R_5m	0	0.00428361	1	11	0	0.174019
R_5mv	0	0.00186695	1	13	0	0.149364
R_23c	0	0.000359944	1	1	0	0.0785296
R_5L	0	0.0212245	1	43	0	0.232851
R_24dd	0	0.000289565	1	0	0	0.0784567
R_24dv	0	0	1	0	0	0
R_7AL	0	0.0058463	1	26	0	0.191723
R_SCEF	0	0.000279291	1	0	0	0.0514292
R_6ma	0	0.00112783	1	3	0	0.122332
R_7Am	0	0.0185131	1	44	0	0.240053
R_7PL	0	0.0127593	1	44	0	0.237406
R_7PC	0	0.00338769	1	9	0	0.144794
R_LIPv	0	0	1	0	0	0
R_VIP	0	0.00535556	1	21	0	0.183954
R_MIP	0	0.00022849	1	4	0	0.0842778
R_1	0	0.00457974	1	9	0	0.182712
R_2	0	0.000311878	1	0	0	0.0711627
R_3a	0	0.0015198	1	5	0	0.0823214
R_6d	0	0.000161313	1	0	0	0.0512081
R_6mp	0	0.00150922	1	3	0	0.120389
R_6v	0	0	1	0	0	0
R_p24pr	0	0.00105478	1	5	0	0.094928
R_33pr	0	0.00161945	1	18	0	0.0970111
R_a24pr	0	0.0027517	1	4	0	0.0648374
R_p32pr	0	0.000111355	1	0	0	0.0251997
R_a24	0	0.00312449	1	19	0	0.130388
R_d32	0	0.000584017	1	2	0	0.0833144
R_8BM	0	0.00120474	1	4	0	0.137975
R_p32	0	0.000526445	1	3	0	0.0597979
R_10r	0	0.00628279	1	15	0	0.113266
R_47m	0	0.00129974	1	1	0	0.0535229
R_8Av	0	0.00141434	1	1	0	0.0409314
R_8Ad	0	0	1	0	0	0
R_9m	0	0.00552623	1	6	0	0.151385
R_8BL	0	0.00585675	1	6	0	0.178863
R_9p	0	0.00169052	1	7	0	0.131795
R_10d	0	0.00678332	1	26	0	0.199816
R_8C	0	0	1	0	0	0
R_44	0	9.8894e-05	1	0	0	0.047516
R_45	0	0.000143428	1	0	0	0.0464523
R_47l	0	0.000361321	1	2	0	0.104261
R_a47r	0	0.00231516	1	5	0	0.158506
R_6r	0	3.43328e-05	1	0	0	0.0324127
R_IFJa	0	0	1	0	0	0
R_IFJp	0	0	1	0	0	0
R_IFSp	0	0.000451489	1	1	0	0.0356788
R_IFSa	0	0.000140383	1	0	0	0.0838149
R_p9-46v	0	0.000234953	1	0	0	0.0579176
R_46	0	0.000179207	1	0	0	0.0602275
R_a9-46v	0	0.000189842	1	0	0	0.0831832
R_9-46d	0	0.00146282	1	2	0	0.0663082
R_9a	0	0.00477938	1	11	0	0.189378
R_10v	0	0.00344906	1	16	0	0.156946
R_a10p	0	0.00141369	1	13	0	0.178203
R_10pp	0	0.0093997	1	40	0	0.208561
R_11l	0	0.00159858	1	3	0	0.153398
R_13l	0	0.000718342	1	6	0	0.103625
R_OFC	0	0.00414852	1	17	0	0.180804
R_47s	0	0.00143049	1	3	0	0.0609495
R_LIPd	0	0.000163898	1	1	0	0.0380591
R_6a	0	0.000305954	1	1	0	0.0451404
R_i6-8	0	0	1	0	0	0
R_s6-8	0	0.000312195	1	1	0	0.0626243
R_43	0	0	1	0	0	0
R_OP4	0	0	1	0	0	0
R_OP1	0	0	1	0	0	0
R_OP2-3	0	0	1	0	0	0
R_52	0	0	1	0	0	0
R_RI	0	0	1	0	0	0
R_PFcm	0	0	1	0	0	0
R_PoI2	0	0.000114356	1	0	0	0.0455343
R_TA2	0	0.000178225	1	0	0	0.0547791
R_FOP4	0	0.000103844	1	0	0	0.0397485
R_MI	0	0	1	0	0	0
R_Pir	0	0.00297972	1	24	0	0.169104
R_AVI	0	3.18853e-05	1	0	0	0.0378304
R_AAIC	0	0.00138869	1	3	0	0.0594546
R_FOP1	0	0	1	0	0	0
R_FOP3	0	0	1	0	0	0
R_FOP2	0	0	1	0	0	0
R_PFt	0	0	1	0	0	0
R_AIP	0	0	1	0	0	0
R_EC	0	0.00311615	1	11	0	0.121779
R_PreS	0	0.00266932	1	35	0	0.186217
R_H	0	0.00343784	1	46	0	0.178845
R_ProS	0	0.00166668	1	17	0	0.182172
R_PeEc	0	0.00882181	1	14	0	0.186984
R_STGa	0	0.000570707	1	1	0	0.0475123
R_PBelt	0	0	1	0	0	0
R_A5	0	0.000167842	1	0	0	0.0479785
R_PHA1	0	0.00274286	1	12	0	0.175268
R_PHA3	0	0.000249556	1	4	0	0.0758289
R_STSda	0	7.76601e-05	1	0	0	0.0464954
R_STSdp	0	0	1	0	0	0
R_STSvp	0	0.000727855	1	1	0	0.0353871
R_TGd	0.00341721	0.016589	1	45	0.35386	0.193942
R_TE1a	0	0.000103844	1	0	0	0.0378529
R_TE1p	0	9.47504e-05	1	0	0	0.0362821
R_TE2a	0	0.00237405	1	2	0	0.11942
R_TF	0	0.0163151	1	22	0	0.208967
R_TE2p	0	0.000719524	1	1	0	0.0563462
R_PHT	0	0	1	0	0	0
R_PH	0	0.000243662	1	0	0	0.0732834
R_TPOJ1	0	0	1	0	0	0
R_TPOJ2	0	0.00038429	1	1	0	0.0548904
R_TPOJ3	0	0.000343291	1	3	0	0.0699177
R_DVT	0	0.00126483	1	9	0	0.169883
R_PGp	0	0.00125972	1	2	0	0.0889679
R_IP2	0	0	1	0	0	0
R_IP1	0	0.000308239	1	1	0	0.0786448
R_IP0	0	0.000475019	1	3	0	0.0946798
R_PFop	0	0	1	0	0	0
R_PF	0	0	1	0	0	0
R_PFm	0	0	1	0	0	0
R_PGi	0	0	1	0	0	0
R_PGs	0	0.000265421	1	0	0	0.103692
R_V6A	0	0.00190728	1	28	0	0.194748
R_VMV1	0	0.00260943	1	3	0	0.129206
R_VMV3	0	0.000628998	1	2	0	0.0575261
R_PHA2	0	0.00138137	1	7	0	0.127618
R_V4t	0	7.21298e-05	1	1	0	0.0311383
R_FST	0	7.07905e-05	1	0	0	0.0381938
R_V3CD	0	0.00320256	1	1	0	0.0540251
R_LO3	0	0.00108439	1	1	0	0.0367358
R_VMV2	0	0.00240229	1	29	0	0.181906
R_31pd	0	0.00117413	1	3	0	0.0765876
R_31a	0	0.000353776	1	5	0	0.0901148
R_VVC	0	0.000744149	1	2	0	0.0849165
R_25	0	0.00193063	1	13	0	0.106706
R_s32	0	0.00136666	1	13	0	0.112633
R_pOFC	0.00126622	0.0114182	1	63	0.26126	0.196407
R_PoI1	0	0.00123659	1	16	0	0.183831
R_Ig	0	0	1	0	0	0
R_FOP5	0	0	1	0	0	0
R_p10p	0	0.00395021	1	15	0	0.174803
R_p47r	0	0.00145481	1	3	0	0.108684
R_TGv	0	0.0116988	1	18	0	0.197386
R_MBelt	0	0	1	0	0	0
R_LBelt	0	0	1	0	0	0
R_A4	0	6.14931e-05	1	0	0	0.0314069
R_STSva	0	0.00016252	1	0	0	0.0490173
R_TE1m	0	0.000118789	1	0	0	0.0335088
R_PI	0	0.000737186	1	5	0	0.101302
R_a32pr	0	0.000321044	1	1	0	0.033983
R_p24	0	0.00513988	1	16	0	0.106885
L_Thal	0.0367457	0.0922089	1.30581e-08	118	0.289254	0.0798255
L_Caud	0.00380234	0.0353478	1	65	0.201926	0.143253
L_Puta	0.00261438	0.0134406	1	27	0.208804	0.15033
L_Pall	0.0033092	0.0133559	1	72	0.273224	0.16451
L_Hipp	0.0644311	0.0759857	2.34307e-24	146	0.338501	0.0900322
L_Amyg	0.0105262	0.0563506	7.17626e-10	121	0.322696	0.140037
L_Nacc	0	0.00644027	1	63	0	0.153366
R_Thal	0.00587581	0.0337875	1	44	0.355882	0.18667
R_Caud	0	0.00843298	1	20	0	0.204149
R_Puta	0	0.00484641	1	8	0	0.213822
R_Pall	0.00179094	0.0159186	1	59	0.287647	0.224673
R_Hipp	0.00123102	0.0148561	1	26	0.275809	0.217469
R_Amyg	0	0.00650461	1	14	0	0.140356
R_Nacc	0	0.00180782	1	35	0	0.190582

## Sheet: L_AM
ROI	medianFN	sdFN	FDR	stats	medianFA	sdFA
L_V1	0.0119552	0.0678532	1	75	0.412274	0.219782
L_MST	0	0.000426501	1	2	0	0.0569592
L_V6	0	0.0110996	1	20	0	0.16224
L_V2	0.0038255	0.0344356	1	53	0.363934	0.225757
L_V3	0	0.0178088	1	36	0	0.230971
L_V4	0	0.00497444	1	13	0	0.142982
L_V8	0	0.00212867	1	6	0	0.0967724
L_4	0	0.0568952	1	21	0	0.186478
L_3b	0	0.0050093	1	13	0	0.132475
L_FEF	0	0.00025168	1	2	0	0.0321133
L_PEF	0	0	1	0	0	0
L_55b	0	0.000667201	1	1	0	0.0269764
L_V3A	0	0.0230675	1	38	0	0.212218
L_RSC	0	0.0198517	1	41	0	0.163249
L_POS2	0	0.0133979	1	31	0	0.197806
L_V7	0	0.0104515	1	18	0	0.140196
L_IPS1	0	0.00183206	1	6	0	0.0892547
L_FFC	0	0.00734735	1	2	0	0.0919804
L_V3B	0	0.000431092	1	2	0	0.0499257
L_LO1	0	0.000145307	1	1	0	0.0278103
L_LO2	0	0.0019487	1	3	0	0.0583126
L_PIT	0	0.00115662	1	2	0	0.0465429
L_MT	0	0.000153379	1	1	0	0.0296086
L_A1	0	0	1	0	0	0
L_PSL	0	0	1	0	0	0
L_SFL	0	0.00836322	1	14	0	0.148213
L_PCV	0	0.00186934	1	2	0	0.0715125
L_STV	0	0	1	0	0	0
L_7Pm	0	0.00160588	1	20	0	0.140662
L_7m	0	0.00201365	1	11	0	0.13261
L_POS1	0	0.00519436	1	14	0	0.125943
L_23d	0	0.00649635	1	17	0	0.122505
L_v23ab	0	0.00172481	1	10	0	0.0941912
L_d23ab	0	0.00174767	1	11	0	0.109965
L_31pv	0	0.002125	1	9	0	0.1143
L_5m	0	0.00132054	1	3	0	0.0627027
L_5mv	0	0.00152464	1	4	0	0.0824717
L_23c	0	0.0022002	1	5	0	0.0768867
L_5L	0	0.0131231	1	22	0	0.152116
L_24dd	0	0.000704736	1	2	0	0.0714674
L_24dv	0	0.000260109	1	3	0	0.0519809
L_7AL	0	0.0112769	1	28	0	0.170176
L_SCEF	0	0.00123818	1	1	0	0.0648617
L_6ma	0	0.00451185	1	17	0	0.144109
L_7Am	0	0.011926	1	19	0	0.142912
L_7PL	0	0.0204587	1	43	0	0.19389
L_7PC	0	0.0367716	1	16	0	0.129665
L_LIPv	0	0.00166782	1	7	0	0.078109
L_VIP	0	0.015683	1	32	0	0.16613
L_MIP	0	0.00156923	1	8	0	0.0869906
L_1	0	0.0279464	1	21	0	0.168743
L_2	0	0.00902903	1	3	0	0.0925989
L_3a	0	0.00346812	1	5	0	0.0695594
L_6d	0	0.00513172	1	10	0	0.114846
L_6mp	0	0.0158967	1	18	0	0.150158
L_6v	0	0.000704211	1	2	0	0.0556615
L_p24pr	0	0.005054	1	10	0	0.093006
L_33pr	0	0.00824994	1	22	0	0.104801
L_a24pr	0	0.00235758	1	10	0	0.0799945
L_p32pr	0	0.000560723	1	3	0	0.0605679
L_a24	0	0.0331695	1	41	0	0.112782
L_d32	0	0.000699196	1	4	0	0.0689124
L_8BM	0	0.000552562	1	1	0	0.0675021
L_p32	0	0.0038558	1	16	0	0.0800894
L_10r	0	0.00927439	1	25	0	0.119485
L_47m	0	0.00245812	1	10	0	0.0831486
L_8Av	0	0.00122161	1	2	0	0.0419399
L_8Ad	0	0.000971808	1	6	0	0.087077
L_9m	0	0.0131684	1	14	0	0.124983
L_8BL	0	0.00812929	1	12	0	0.131968
L_9p	0	0.0126868	1	13	0	0.125473
L_10d	0	0.0432631	1	37	0	0.167073
L_8C	0	0.000195278	1	0	0	0.0292016
L_44	0	0.00201085	1	2	0	0.0728099
L_45	0	0.00783589	1	5	0	0.088977
L_47l	0	0.00565745	1	11	0	0.117961
L_a47r	0	0.0192296	1	40	0	0.190859
L_6r	0	0.00014891	1	0	0	0.0385282
L_IFJa	0	0	1	0	0	0
L_IFJp	0	0	1	0	0	0
L_IFSp	0	0.00214806	1	1	0	0.0247787
L_IFSa	0	0.00663174	1	6	0	0.100405
L_p9-46v	0	0	1	0	0	0
L_46	0	0.000900355	1	2	0	0.0595378
L_a9-46v	0	0.00219537	1	4	0	0.0815047
L_9-46d	0	0.00456211	1	5	0	0.0795288
L_9a	0	0.02627	1	23	0	0.172368
L_10v	0	0.00808099	1	27	0	0.146004
L_a10p	0	0.0130388	1	35	0	0.155439
L_10pp	0.00378229	0.0597136	1	80	0	0.182735
L_11l	0	0.0127646	1	36	0	0.18363
L_13l	0	0.0133318	1	23	0	0.126786
L_OFC	0	0.0176962	1	50	0	0.175011
L_47s	0	0.00939091	1	24	0	0.106508
L_LIPd	0	0.000319199	1	2	0	0.0450837
L_6a	0	0.000183633	1	0	0	0.0245592
L_i6-8	0	0.000195278	1	1	0	0.0245979
L_s6-8	0	0.00199594	1	2	0	0.0439086
L_43	0	0.000668725	1	1	0	0.0464752
L_OP4	0	0.000228498	1	0	0	0.0530863
L_OP1	0	7.26534e-05	1	0	0	0.0311219
L_OP2-3	0	0.000660731	1	4	0	0.0483003
L_52	0	0.000146369	1	1	0	0.0205105
L_RI	0	0.000463936	1	2	0	0.042792
L_PFcm	0	0	1	0	0	0
L_PoI2	0	0.0097771	1	20	0	0.111153
L_TA2	0	0.00183748	1	4	0	0.0613271
L_FOP4	0	0.00342035	1	1	0	0.0691547
L_MI	0	0.00183233	1	3	0	0.0524822
L_Pir	0	0.0272111	1	60	0	0.162067
L_AVI	0	0.000564652	1	2	0	0.0691586
L_AAIC	0	0.0301066	1	50	0	0.134278
L_FOP1	0	4.96367e-05	1	0	0	0.0398854
L_FOP3	0	0.000978579	1	2	0	0.0396286
L_FOP2	0	7.20001e-05	1	0	0	0.0269372
L_PFt	0	0	1	0	0	0
L_AIP	0	0.004448	1	1	0	0.0259744
L_EC	0.00504319	0.0277556	1	87	0.226211	0.185288
L_PreS	0.0046365	0.022231	0.145007	95	0.279576	0.183642
L_H	0.00839907	0.0322509	0.0362523	98	0.312478	0.193734
L_ProS	0	0.014375	1	59	0	0.203547
L_PeEc	0.0255719	0.0618231	5.45034e-07	114	0.313503	0.165752
L_STGa	0	0.00147767	1	4	0	0.0964741
L_PBelt	0	7.06656e-05	1	0	0	0.0418891
L_A5	0	0.00169507	1	3	0	0.0870759
L_PHA1	0	0.0136047	1	29	0	0.157283
L_PHA3	0	0.0051309	1	18	0	0.121284
L_STSda	0	0.000301612	1	0	0	0.0732414
L_STSdp	0	0	1	0	0	0
L_STSvp	0	0	1	0	0	0
L_TGd	0.065301	0.116018	2.81765e-12	126	0.335585	0.131057
L_TE1a	0	0.000322261	1	0	0	0.050863
L_TE1p	0	0.00165475	1	1	0	0.0420059
L_TE2a	0	0.00162978	1	3	0	0.0864099
L_TF	0	0.00576961	1	19	0	0.154928
L_TE2p	0	0.00266061	1	4	0	0.0889743
L_PHT	0	0.000825403	1	1	0	0.0414842
L_PH	0	0.00231987	1	2	0	0.0579496
L_TPOJ1	0	0	1	0	0	0
L_TPOJ2	0	0	1	0	0	0
L_TPOJ3	0	0.00331948	1	2	0	0.0415785
L_DVT	0	0.0207341	1	22	0	0.161895
L_PGp	0	0.00945729	1	14	0	0.12482
L_IP2	0	0	1	0	0	0
L_IP1	0	0.00108706	1	2	0	0.0829165
L_IP0	0	0.0012654	1	4	0	0.0820216
L_PFop	0	0	1	0	0	0
L_PF	0	0	1	0	0	0
L_PFm	0	0.00311206	1	2	0	0.0637217
L_PGi	0	0.000501184	1	1	0	0.038061
L_PGs	0	0.0187014	1	12	0	0.142657
L_V6A	0	0.0151577	1	34	0	0.182762
L_VMV1	0	0.00518945	1	19	0	0.140941
L_VMV3	0	0.00087886	1	4	0	0.0912971
L_PHA2	0	0.00170644	1	19	0	0.125844
L_V4t	0	0	1	0	0	0
L_FST	0	0.000825403	1	1	0	0.0320252
L_V3CD	0	0.000927448	1	3	0	0.0567813
L_LO3	0	0.00172043	1	3	0	0.058657
L_VMV2	0	0.013637	1	58	0	0.18826
L_31pd	0	0.000600323	1	3	0	0.0708939
L_31a	0	0.00121648	1	6	0	0.0769743
L_VVC	0	0.00482818	1	7	0	0.11562
L_25	0	0.0114489	1	42	0	0.133652
L_s32	0	0.0193723	1	42	0	0.135629
L_pOFC	0.00491888	0.0291912	0.340224	93	0.239727	0.166894
L_PoI1	0	0.00196298	1	11	0	0.105079
L_Ig	0	0.000144	1	1	0	0.0253434
L_FOP5	0	0.000218492	1	1	0	0.0471951
L_p10p	0	0.014306	1	39	0	0.164102
L_p47r	0	0.00196104	1	10	0	0.121749
L_TGv	0.00645269	0.0472037	0.482483	92	0.313818	0.185414
L_MBelt	0	0.000383801	1	2	0	0.0627434
L_LBelt	0	0.000522041	1	3	0	0.0636249
L_A4	0	0.00117294	1	1	0	0.0747271
L_STSva	0	0	1	0	0	0.0308347
L_TE1m	0	0	1	0	0	0.0340222
L_PI	0	0.00287332	1	13	0	0.108853
L_a32pr	0	0.00125425	1	4	0	0.0628731
L_p24	0	0.00910281	1	28	0	0.110675
R_V1	0.00625	0.0399289	1	63	0.392908	0.223975
R_MST	0	0.00158021	1	1	0	0.0351997
R_V6	0	0.00190645	1	12	0	0.123642
R_V2	0.00181169	0.0334092	1	36	0.143108	0.229121
R_V3	0	0.0134266	1	30	0	0.214495
R_V4	0	0.00483321	1	13	0	0.157989
R_V8	0	0.00135295	1	8	0	0.0865147
R_4	0	0.0110872	1	12	0	0.156298
R_3b	0	0.00464088	1	7	0	0.109422
R_FEF	0	0.000135091	1	0	0	0.02636
R_PEF	0	0	1	0	0	0
R_55b	0	0.000452339	1	1	0	0.0303238
R_V3A	0	0.0101738	1	30	0	0.195973
R_RSC	0	0.0105566	1	24	0	0.139364
R_POS2	0	0.0095264	1	25	0	0.186021
R_V7	0	0.00400313	1	13	0	0.135585
R_IPS1	0	0.000247111	1	1	0	0.0356667
R_FFC	0	0.00186711	1	6	0	0.0794721
R_V3B	0	0.000452362	1	3	0	0.0717683
R_LO1	0	0.00141523	1	3	0	0.0604799
R_LO2	0	0	1	0	0	0
R_PIT	0	0.00260585	1	5	0	0.0717887
R_MT	0	0	1	0	0	0
R_A1	0	0	1	0	0	0
R_PSL	0	0	1	0	0	0
R_SFL	0	0.016569	1	9	0	0.116473
R_PCV	0	0.0100237	1	7	0	0.0912676
R_STV	0	0	1	0	0	0
R_7Pm	0	0.00768383	1	18	0	0.151544
R_7m	0	0.00235748	1	11	0	0.119174
R_POS1	0	0.00144274	1	6	0	0.111298
R_23d	0	0.0136283	1	17	0	0.137364
R_v23ab	0	0.000862634	1	4	0	0.0649969
R_d23ab	0	0.000980943	1	7	0	0.079624
R_31pv	0	0.000823899	1	6	0	0.0942001
R_5m	0	0.00197079	1	7	0	0.106106
R_5mv	0	0.000349625	1	1	0	0.0336837
R_23c	0	0.000751419	1	4	0	0.0862038
R_5L	0	0.0107515	1	21	0	0.160588
R_24dd	0	0.000869438	1	2	0	0.0625955
R_24dv	0	0	1	0	0	0
R_7AL	0	0.00589546	1	15	0	0.134941
R_SCEF	0	0.00077842	1	2	0	0.0628823
R_6ma	0	0.00207623	1	5	0	0.0925703
R_7Am	0	0.00755538	1	17	0	0.168525
R_7PL	0	0.0269777	1	24	0	0.168197
R_7PC	0	0.00468132	1	13	0	0.134432
R_LIPv	0	0.00381258	1	1	0	0.0449888
R_VIP	0	0.0050064	1	17	0	0.13784
R_MIP	0	0.00107525	1	6	0	0.0882051
R_1	0	0.00835404	1	7	0	0.134619
R_2	0	0	1	0	0	0
R_3a	0	0.0015044	1	2	0	0.0449434
R_6d	0	0.000307939	1	1	0	0.0308272
R_6mp	0	0.00129986	1	4	0	0.0955883
R_6v	0	0.000173299	1	0	0	0.0190861
R_p24pr	0	0.00434922	1	4	0	0.0738994
R_33pr	0	0.00317467	1	20	0	0.103416
R_a24pr	0	0.00385961	1	5	0	0.0578964
R_p32pr	0	4.50304e-05	1	0	0	0.0231784
R_a24	0	0.0190296	1	34	0	0.114884
R_d32	0	0.00198331	1	4	0	0.0640488
R_8BM	0	0.000974611	1	4	0	0.100097
R_p32	0	0.00135374	1	8	0	0.0772916
R_10r	0	0.0177369	1	17	0	0.0941109
R_47m	0	0.000345117	1	3	0	0.0427169
R_8Av	0	0.00187563	1	2	0	0.0461417
R_8Ad	0	0.000789993	1	4	0	0.066745
R_9m	0	0.0347813	1	7	0	0.142959
R_8BL	0	0.0114684	1	13	0	0.140047
R_9p	0	0.00313337	1	9	0	0.107716
R_10d	0	0.0186035	1	34	0	0.170844
R_8C	0	0	1	0	0	0
R_44	0	0	1	0	0	0
R_45	0	0.000180732	1	1	0	0.0309569
R_47l	0	6.88423e-05	1	0	0	0.0500156
R_a47r	0	0.00592337	1	8	0	0.133089
R_6r	0	0	1	0	0	0
R_IFJa	0	0	1	0	0	0
R_IFJp	0	0	1	0	0	0
R_IFSp	0	0	1	0	0	0
R_IFSa	0	0.000185012	1	1	0	0.0319163
R_p9-46v	0	0.000180732	1	0	0	0.0309413
R_46	0	0	1	0	0	0
R_a9-46v	0	0	1	0	0	0
R_9-46d	0	0.0160241	1	2	0	0.0501957
R_9a	0	0.00847494	1	17	0	0.14525
R_10v	0	0.011368	1	28	0	0.135558
R_a10p	0	0.00735943	1	20	0	0.136382
R_10pp	0	0.0280169	1	50	0	0.187165
R_11l	0	0.00517379	1	12	0	0.15285
R_13l	0	0.00956912	1	11	0	0.108032
R_OFC	0	0.0109126	1	31	0	0.163123
R_47s	0	0.00313142	1	9	0	0.0727211
R_LIPd	0	0.00381258	1	1	0	0.0311215
R_6a	0	0	1	0	0	0
R_i6-8	0	0.00022617	1	1	0	0.0281213
R_s6-8	0	0.000717209	1	2	0	0.0533872
R_43	0	0	1	0	0	0
R_OP4	0	0	1	0	0	0
R_OP1	0	0	1	0	0	0
R_OP2-3	0	0	1	0	0	0
R_52	0	0	1	0	0	0
R_RI	0	0	1	0	0	0
R_PFcm	0	0	1	0	0	0
R_PoI2	0	0.000660317	1	2	0	0.0261216
R_TA2	0	0	1	0	0	0
R_FOP4	0	0	1	0	0	0
R_MI	0	7.20001e-05	1	0	0	0.013233
R_Pir	0	0.0540584	1	20	0	0.1122
R_AVI	0	0.000899596	1	1	0	0.0352534
R_AAIC	0	0.00259497	1	7	0	0.0646734
R_FOP1	0	0	1	0	0	0
R_FOP3	0	0	1	0	0	0
R_FOP2	0	0	1	0	0	0
R_PFt	0	0	1	0	0	0
R_AIP	0	0	1	0	0	0
R_EC	0	0.00726642	1	15	0	0.0980823
R_PreS	0	0.0133813	1	31	0	0.153342
R_H	0	0.00669683	1	41	0	0.17238
R_ProS	0	0.0076551	1	24	0	0.139978
R_PeEc	0	0.0100324	1	25	0	0.165996
R_STGa	0	0.00100878	1	2	0	0.0226145
R_PBelt	0	0	1	0	0	0
R_A5	0	0.000526737	1	1	0	0.0377762
R_PHA1	0	0.00748341	1	11	0	0.120643
R_PHA3	0	0.0013389	1	4	0	0.0656087
R_STSda	0	0	1	0	0	0
R_STSdp	0	0	1	0	0	0
R_STSvp	0	0	1	0	0	0
R_TGd	0.00459773	0.0628746	1	56	0.28129	0.195914
R_TE1a	0	0.000606546	1	1	0	0.0433893
R_TE1p	0	0.00141206	1	1	0	0.0426387
R_TE2a	0	0.0039795	1	5	0	0.100181
R_TF	0	0.00862163	1	26	0	0.167572
R_TE2p	0	0.00220575	1	3	0	0.0556261
R_PHT	0	0	1	0	0	0
R_PH	0	0.00223852	1	2	0	0.046633
R_TPOJ1	0	0	1	0	0	0
R_TPOJ2	0	0.000146369	1	0	0	0.0304334
R_TPOJ3	0	0.00130628	1	6	0	0.0781114
R_DVT	0	0.00300206	1	12	0	0.123803
R_PGp	0	0.00631867	1	9	0	0.11954
R_IP2	0	0	1	0	0	0
R_IP1	0	0.001823	1	3	0	0.0786649
R_IP0	0	0.00384793	1	2	0	0.0422092
R_PFop	0	0	1	0	0	0
R_PF	0	0	1	0	0	0
R_PFm	0	0	1	0	0	0
R_PGi	0	0.000593067	1	1	0	0.0271102
R_PGs	0	0.00132622	1	4	0	0.0919811
R_V6A	0	0.00924524	1	18	0	0.149813
R_VMV1	0	0.00495826	1	9	0	0.106881
R_VMV3	0	0.00140619	1	4	0	0.0697032
R_PHA2	0	0.0160684	1	12	0	0.12213
R_V4t	0	4.62531e-05	1	0	0	0.0250829
R_FST	0	0.000672807	1	1	0	0.0442057
R_V3CD	0	0.000307939	1	1	0	0.0330305
R_LO3	0	0.000738998	1	3	0	0.0580987
R_VMV2	0	0.00321269	1	28	0	0.151153
R_31pd	0	0.000621054	1	4	0	0.0619257
R_31a	0	0.00205685	1	11	0	0.10567
R_VVC	0	0.00169446	1	3	0	0.0733099
R_25	0	0.00578524	1	22	0	0.0837555
R_s32	0	0.00289956	1	16	0	0.0970946
R_pOFC	0	0.0179802	1	62	0	0.175755
R_PoI1	0	0.00454716	1	13	0	0.127458
R_Ig	0	0	1	0	0	0
R_FOP5	0	0	1	0	0	0
R_p10p	0	0.0152471	1	15	0	0.134845
R_p47r	0	0.00124447	1	4	0	0.0908587
R_TGv	0	0.0152796	1	19	0	0.154366
R_MBelt	0	0	1	0	0	0
R_LBelt	0	0	1	0	0	0
R_A4	0	0.00119386	1	2	0	0.0524861
R_STSva	0	0.000663648	1	2	0	0.0501867
R_TE1m	0	0.000646997	1	1	0	0.0601668
R_PI	0	0.00101692	1	2	0	0.0425108
R_a32pr	0	0.00190714	1	1	0	0.0354611
R_p24	0	0.0184985	1	26	0	0.109512
L_Thal	0.0196431	0.0514881	1	86	0.274333	0.157614
L_Caud	0	0.0242625	1	37	0	0.169465
L_Puta	0	0.0201258	1	24	0	0.156124
L_Pall	0.00190125	0.0165551	1	68	0	0.182111
L_Hipp	0.048485	0.0827893	2.65701e-11	124	0.34828	0.168767
L_Amyg	0.00485448	0.0384116	1	88	0.276741	0.186582
L_Nacc	0	0.00988861	1	39	0	0.164237
R_Thal	0.0059487	0.0393374	1	51	0.218357	0.175406
R_Caud	0	0.0187763	1	29	0	0.156531
R_Puta	0	0.0105471	1	21	0	0.165303
R_Pall	0	0.0143185	1	48	0	0.194333
R_Hipp	0	0.0515149	1	35	0	0.190816
R_Amyg	0	0.0199121	1	26	0	0.141085
R_Nacc	0	0.0049018	1	34	0	0.137245

## Sheet: L_PL
ROI	medianFN	sdFN	FDR	stats	medianFA	sdFA
L_V1	0.00404918	0.0299497	1	45	0.419791	0.218699
L_MST	0	0.000320532	1	3	0	0.0592679
L_V6	0	0.00792905	1	43	0	0.233395
L_V2	0.00360508	0.0192867	1	37	0.398785	0.211961
L_V3	0.00279574	0.0178943	1	46	0.419376	0.233275
L_V4	0	0.00700652	1	10	0	0.197715
L_V8	0	0.000834631	1	7	0	0.114102
L_4	0.00510974	0.0364117	1	63	0.44087	0.210133
L_3b	0	0.0145358	1	34	0	0.221173
L_FEF	0	0.000800563	1	3	0	0.0706705
L_PEF	0	0	1	0	0	0
L_55b	0	0.00070914	1	2	0	0.0969226
L_V3A	0.000196155	0.0121491	1	65	0	0.247855
L_RSC	0	0.00425273	1	29	0	0.141397
L_POS2	0	0.0103634	1	41	0	0.227933
L_V7	0	0.0107046	1	40	0	0.216085
L_IPS1	0	0.00196026	1	26	0	0.170122
L_FFC	0	0.00445384	1	8	0	0.155101
L_V3B	0	0.000837596	1	4	0	0.0699076
L_LO1	0	0.000442814	1	7	0	0.0884066
L_LO2	0	0.00046934	1	7	0	0.115707
L_PIT	0	0.000487179	1	5	0	0.0775407
L_MT	0	0.000207342	1	1	0	0.0739383
L_A1	0	0	1	0	0	0
L_PSL	0	0	1	0	0	0
L_SFL	0.0137529	0.0662289	0.00735627	101	0.441952	0.181924
L_PCV	0	0.000556527	1	3	0	0.0930976
L_STV	0	0	1	0	0	0.0303407
L_7Pm	0	0.00817121	1	25	0	0.180761
L_7m	0	0.000526345	1	3	0	0.100729
L_POS1	0	0.00352307	1	10	0	0.126303
L_23d	0	0.000141456	1	1	0	0.0345935
L_v23ab	0	0.00101946	1	8	0	0.0771483
L_d23ab	0	5.6783e-05	1	0	0	0.0260417
L_31pv	0	0.000767779	1	4	0	0.0663661
L_5m	0	0.00195129	1	13	0	0.131978
L_5mv	0	0.00153436	1	12	0	0.135065
L_23c	0	0.000362739	1	1	0	0.057253
L_5L	0.00091128	0.0145121	1	67	0.166885	0.222166
L_24dd	0	5.6783e-05	1	0	0	0.0325446
L_24dv	0	0.000907809	1	2	0	0.0529819
L_7AL	0.000874082	0.0140322	1	74	0.364172	0.224328
L_SCEF	0	0.0060413	1	16	0	0.181762
L_6ma	0.00655175	0.0421946	0.482483	92	0.431467	0.210106
L_7Am	0	0.011353	1	54	0	0.21936
L_7PL	0.00242405	0.0174572	0.482483	92	0.418656	0.22686
L_7PC	0	0.0353761	1	56	0	0.223465
L_LIPv	0	0.00343767	1	26	0	0.174669
L_VIP	0.00267061	0.0195968	1	85	0.408181	0.219897
L_MIP	0	0.00190314	1	27	0	0.172727
L_1	0.00346037	0.0327989	1	68	0.424425	0.224148
L_2	0	0.0061976	1	16	0	0.209275
L_3a	0	0.00387593	1	27	0	0.181319
L_6d	0	0.0276136	1	38	0	0.226248
L_6mp	0.0042851	0.029554	1	84	0.428914	0.214863
L_6v	0	0	1	0	0	0
L_p24pr	0	5.6783e-05	1	0	0	0.031844
L_33pr	0	0.000671047	1	3	0	0.0480696
L_a24pr	0	3.141e-05	1	0	0	0.0280922
L_p32pr	0	0.00353112	1	13	0	0.141103
L_a24	0	0.000711821	1	2	0	0.0540102
L_d32	0	0.00259812	1	6	0	0.106189
L_8BM	0	0.00450941	1	15	0	0.207738
L_p32	0	0.000214649	1	1	0	0.0330528
L_10r	0	0.0012245	1	6	0	0.0857234
L_47m	0	0.00221416	1	5	0	0.0649642
L_8Av	0	0.0057126	1	9	0	0.14188
L_8Ad	0	0.0103836	1	34	0	0.210715
L_9m	0	0.0151004	1	30	0	0.201039
L_8BL	0.00720247	0.0609308	0.0216698	99	0.440675	0.197632
L_9p	0.00400313	0.0331343	0.98066	90	0.430978	0.214275
L_10d	0.0110942	0.056454	0.00398647	102	0.428556	0.179218
L_8C	0	0.000709297	1	1	0	0.0541207
L_44	0	0.00259978	1	4	0	0.0993503
L_45	0	0.00841896	1	31	0	0.212862
L_47l	0	0.0114369	1	30	0	0.21381
L_a47r	0.00998384	0.0719492	0.0362523	98	0.416807	0.183444
L_6r	0	0.000140587	1	0	0	0.0390133
L_IFJa	0	0	1	0	0	0
L_IFJp	0	0	1	0	0	0
L_IFSp	0	0.00247142	1	8	0	0.105154
L_IFSa	0	0.00955528	1	30	0	0.194343
L_p9-46v	0	0.00120425	1	4	0	0.0929374
L_46	0	0.0264813	1	9	0	0.138783
L_a9-46v	0	0.0227791	1	47	0	0.218055
L_9-46d	0	0.00652494	1	23	0	0.187906
L_9a	0.0166907	0.0605596	5.45034e-07	114	0.443148	0.196937
L_10v	0	0.00349853	1	8	0	0.123077
L_a10p	0.00656743	0.0500869	0.000144627	107	0.383914	0.183075
L_10pp	0.00671413	0.0298481	0.0585511	97	0.360041	0.172033
L_11l	0	0.0117245	1	45	0	0.203384
L_13l	0	0.00805745	1	12	0	0.136585
L_OFC	0	0.0046401	1	17	0	0.162057
L_47s	0	0.00406587	1	10	0	0.120528
L_LIPd	0	0.0041316	1	9	0	0.105684
L_6a	0	0.00339186	1	11	0	0.155931
L_i6-8	0	0.000959158	1	2	0	0.0737111
L_s6-8	0	0.0138464	1	36	0	0.199702
L_43	0	0.000755321	1	1	0	0.0379306
L_OP4	0	0.000371425	1	1	0	0.0716006
L_OP1	0	0	1	0	0	0
L_OP2-3	0	0.000138519	1	1	0	0.0421191
L_52	0	0	1	0	0	0
L_RI	0	0.00147616	1	1	0	0.0351255
L_PFcm	0	0.000150224	1	0	0	0.0480434
L_PoI2	0	0.00218682	1	5	0	0.124429
L_TA2	0	0.00027155	1	1	0	0.0786331
L_FOP4	0	0.00452877	1	9	0	0.125045
L_MI	0	0.000895942	1	2	0	0.0824561
L_Pir	0	0.00374263	1	26	0	0.1497
L_AVI	0	0.00121254	1	3	0	0.0561936
L_AAIC	0	0.00251388	1	13	0	0.146533
L_FOP1	0	0	1	0	0	0
L_FOP3	0	0.000250476	1	5	0	0.0698559
L_FOP2	0	0	1	0	0	0
L_PFt	0	0	1	0	0	0
L_AIP	0	0.000812922	1	2	0	0.0664907
L_EC	0.00577654	0.0252032	1.30581e-08	118	0.333587	0.156728
L_PreS	0.00577998	0.0245968	8.95548e-08	116	0.326449	0.163397
L_H	0.00339925	0.0210217	0.0937284	96	0.315466	0.181998
L_ProS	0	0.00748035	1	29	0	0.164037
L_PeEc	0.0140601	0.0434844	0.00110721	104	0.338558	0.148876
L_STGa	0	0.00103588	1	4	0	0.164244
L_PBelt	0	0.00032747	1	3	0	0.0571529
L_A5	0	0.00111866	1	4	0	0.116664
L_PHA1	0	0.00618866	1	32	0	0.16675
L_PHA3	0	0.00192193	1	18	0	0.164926
L_STSda	0	0.000447391	1	1	0	0.0810984
L_STSdp	0	0	1	0	0	0
L_STSvp	0	0.000466988	1	2	0	0.0503551
L_TGd	0.0223098	0.0583527	0.145007	95	0.344482	0.146709
L_TE1a	0	0.00151418	1	2	0	0.0953587
L_TE1p	0	0.00441945	1	6	0	0.142449
L_TE2a	0	0.00122902	1	3	0	0.108186
L_TF	0	0.0104123	1	24	0	0.181735
L_TE2p	0	0.00240624	1	12	0	0.126448
L_PHT	0	0.000446039	1	1	0	0.0470474
L_PH	0	0.00091965	1	2	0	0.126058
L_TPOJ1	0	0	1	0	0	0.0334065
L_TPOJ2	0	0.000215205	1	1	0	0.0655836
L_TPOJ3	0	0.00272289	1	8	0	0.0934883
L_DVT	0.000324044	0.0145114	1	69	0	0.23322
L_PGp	0	0.00846792	1	19	0	0.176732
L_IP2	0	0.000366232	1	3	0	0.0565617
L_IP1	0	0.0027014	1	8	0	0.137609
L_IP0	0	0.0036367	1	23	0	0.168333
L_PFop	0	0.000573843	1	1	0	0.0588616
L_PF	0	0.000462819	1	0	0	0.0792849
L_PFm	0	0.0193629	1	14	0	0.180448
L_PGi	0	0.000420508	1	1	0	0.0580118
L_PGs	0	0.0152363	1	32	0	0.226923
L_V6A	0.00173067	0.0225906	0.691939	91	0.436319	0.240081
L_VMV1	0	0.00339641	1	19	0	0.163151
L_VMV3	0	0.000320903	1	5	0	0.0782187
L_PHA2	0	0.00169988	1	21	0	0.14024
L_V4t	0	0.000539442	1	3	0	0.067705
L_FST	0	0.00020024	1	2	0	0.0442088
L_V3CD	0	0.00348411	1	8	0	0.107813
L_LO3	0	0.000499998	1	2	0	0.0737865
L_VMV2	0	0.00700503	1	42	0	0.173649
L_31pd	0	0.000404945	1	4	0	0.0832031
L_31a	0	0.000188246	1	1	0	0.0399256
L_VVC	0	0.00151464	1	4	0	0.135655
L_25	0	0.00248675	1	9	0	0.082672
L_s32	0	0.000734914	1	10	0	0.115802
L_pOFC	0.00310475	0.0172973	1	83	0.293893	0.168097
L_PoI1	0	0.00138288	1	3	0	0.115428
L_Ig	0	0	1	0	0	0
L_FOP5	0	0.000980441	1	10	0	0.127223
L_p10p	0.0123459	0.0524434	1.45084e-05	110	0.413716	0.17929
L_p47r	0	0.0231893	1	60	0	0.224263
L_TGv	0.00740947	0.0350235	1	86	0.344059	0.172395
L_MBelt	0	0.000270979	1	1	0	0.0501002
L_LBelt	0	0.000275134	1	1	0	0.0372196
L_A4	0	0.000799296	1	3	0	0.0905696
L_STSva	0	0.000288515	1	1	0	0.0470476
L_TE1m	0	0.000667986	1	1	0	0.0613845
L_PI	0	0.000999055	1	12	0	0.129187
L_a32pr	0	0.00430891	1	27	0	0.180018
L_p24	0	0.000150464	1	0	0	0.0322073
R_V1	0	0.0133158	1	12	0	0.226642
R_MST	0	0	1	0	0	0
R_V6	0	0.000933969	1	5	0	0.115065
R_V2	0.000659632	0.00704561	1	11	0.214607	0.213197
R_V3	0	0.0032617	1	5	0	0.199073
R_V4	0	0.000321382	1	0	0	0.0793652
R_V8	0	0.000661974	1	3	0	0.0434166
R_4	0	0.00475751	1	10	0	0.217549
R_3b	0	0.00144741	1	7	0	0.148723
R_FEF	0	0.000390556	1	1	0	0.0337607
R_PEF	0	0.000390556	1	1	0	0.0459862
R_55b	0	0.000141401	1	0	0	0.0613973
R_V3A	0	0.00252978	1	15	0	0.190804
R_RSC	0	0.00187811	1	6	0	0.103156
R_POS2	0	0.0111671	1	24	0	0.222078
R_V7	0	0.000897202	1	7	0	0.108482
R_IPS1	0	7.37918e-05	1	1	0	0.0340057
R_FFC	0	0.00226775	1	4	0	0.100918
R_V3B	0	0.000158152	1	5	0	0.0681774
R_LO1	0	0	1	0	0	0
R_LO2	0	0	1	0	0	0
R_PIT	0	0.000179114	1	1	0	0.0252671
R_MT	0	0	1	0	0	0
R_A1	0	0	1	0	0	0
R_PSL	0	0	1	0	0	0
R_SFL	0	0.0300631	1	47	0	0.238938
R_PCV	0	0.00163764	1	7	0	0.117913
R_STV	0	0	1	0	0	0
R_7Pm	0	0.00930641	1	19	0	0.177875
R_7m	0	0.000608628	1	3	0	0.103834
R_POS1	0	0.00102787	1	2	0	0.101187
R_23d	0	0.000402485	1	1	0	0.0606479
R_v23ab	0	0.00054586	1	5	0	0.0808016
R_d23ab	0	0.000272989	1	1	0	0.0435966
R_31pv	0	0	1	0	0	0.0242082
R_5m	0	0.00492556	1	12	0	0.146877
R_5mv	0	0.00126751	1	3	0	0.0900229
R_23c	0	0.000175965	1	0	0	0.0322152
R_5L	0	0.00818907	1	40	0	0.212259
R_24dd	0	0.00031847	1	1	0	0.0439882
R_24dv	0	0	1	0	0	0
R_7AL	0	0.00240142	1	20	0	0.1595
R_SCEF	0	0.002264	1	5	0	0.129541
R_6ma	0	0.00775247	1	20	0	0.205156
R_7Am	0	0.0143913	1	29	0	0.214889
R_7PL	0	0.00839291	1	37	0	0.196202
R_7PC	0	0.00227938	1	8	0	0.12409
R_LIPv	0	0	1	0	0	0
R_VIP	0	0.00402591	1	26	0	0.170001
R_MIP	0	0.000490462	1	4	0	0.0875139
R_1	0	0.00570589	1	7	0	0.171554
R_2	0	0.000506983	1	0	0	0.0899378
R_3a	0	0.0008499	1	7	0	0.103596
R_6d	0	0.00208658	1	5	0	0.114692
R_6mp	0	0.00310974	1	12	0	0.169529
R_6v	0	0.000727223	1	1	0	0.0639213
R_p24pr	0	0.000436542	1	1	0	0.0428422
R_33pr	0	0.00196102	1	5	0	0.0627968
R_a24pr	0	0.000208121	1	2	0	0.0431554
R_p32pr	0	0.000187724	1	1	0	0.0402198
R_a24	0	0.000689416	1	3	0	0.0590186
R_d32	0	0.000167089	1	0	0	0.0536191
R_8BM	0	0.00801924	1	7	0	0.172888
R_p32	0	0	1	0	0	0
R_10r	0	0.000435833	1	3	0	0.0659635
R_47m	0	7.0541e-05	1	0	0	0.0391221
R_8Av	0	0.00163939	1	5	0	0.120829
R_8Ad	0	0.00240151	1	7	0	0.134808
R_9m	0	0.00287794	1	8	0	0.184911
R_8BL	0	0.0198135	1	33	0	0.235868
R_9p	0	0.00342674	1	18	0	0.187576
R_10d	0	0.00663626	1	25	0	0.206276
R_8C	0	0.000459275	1	2	0	0.0682279
R_44	0	0.000985708	1	2	0	0.0576777
R_45	0	0.00133609	1	3	0	0.06025
R_47l	0	8.96574e-05	1	0	0	0.0446372
R_a47r	0	0.00261844	1	4	0	0.134543
R_6r	0	0.000753157	1	2	0	0.060556
R_IFJa	0	0.000322189	1	1	0	0.0381081
R_IFJp	0	0	1	0	0	0
R_IFSp	0	0.000496406	1	2	0	0.0474281
R_IFSa	0	0.00189184	1	2	0	0.0639104
R_p9-46v	0	0.00140169	1	1	0	0.0837753
R_46	0	0.000599795	1	4	0	0.0836839
R_a9-46v	0	0.000532228	1	2	0	0.0875361
R_9-46d	0	0.00113452	1	4	0	0.124125
R_9a	0	0.0120302	1	34	0	0.217723
R_10v	0	0.00131766	1	3	0	0.0754251
R_a10p	0	0.00155926	1	9	0	0.108038
R_10pp	0	0.00528828	1	12	0	0.183313
R_11l	0	0.000268712	1	0	0	0.0707705
R_13l	0	0.00228706	1	5	0	0.0712972
R_OFC	0	0.000804441	1	2	0	0.105717
R_47s	0	0.000979688	1	2	0	0.0412164
R_LIPd	0	0.000291672	1	1	0	0.035151
R_6a	0	0.00139828	1	2	0	0.081219
R_i6-8	0	0.00455071	1	7	0	0.098194
R_s6-8	0	0.00562932	1	12	0	0.140376
R_43	0	9.76391e-05	1	0	0	0.0318389
R_OP4	0	7.02933e-05	1	0	0	0.0339606
R_OP1	0	0	1	0	0	0
R_OP2-3	0	0	1	0	0	0
R_52	0	0	1	0	0	0
R_RI	0	0	1	0	0	0
R_PFcm	0	0	1	0	0	0
R_PoI2	0	0	1	0	0	0.0283771
R_TA2	0	0.000190176	1	1	0	0.0445775
R_FOP4	0	0	1	0	0	0
R_MI	0	0.00018995	1	1	0	0.0476356
R_Pir	0	0.00225451	1	11	0	0.1208
R_AVI	0	0.000211623	1	1	0	0.041038
R_AAIC	0	0.000191839	1	1	0	0.0357233
R_FOP1	0	0	1	0	0	0
R_FOP3	0	0.00018995	1	1	0	0.0467413
R_FOP2	0	0	1	0	0	0
R_PFt	0	0	1	0	0	0
R_AIP	0	0.000337541	1	2	0	0.0539178
R_EC	0	0.00259264	1	18	0	0.139236
R_PreS	0	0.0027218	1	32	0	0.149299
R_H	0	0.00229893	1	24	0	0.140009
R_ProS	0	0.00216106	1	9	0	0.127295
R_PeEc	0	0.00382382	1	16	0	0.157693
R_STGa	0	0	1	0	0	0
R_PBelt	0	0	1	0	0	0
R_A5	0	0.000570528	1	1	0	0.0350664
R_PHA1	0	0.00213205	1	12	0	0.146547
R_PHA3	0	0.000461892	1	3	0	0.0532107
R_STSda	0	0	1	0	0	0
R_STSdp	0	0	1	0	0	0
R_STSvp	0	0.000161095	1	1	0	0.0369936
R_TGd	0	0.00982054	1	11	0	0.193332
R_TE1a	0	0.000267055	1	0	0	0.0539134
R_TE1p	0	0.000740964	1	1	0	0.0733974
R_TE2a	0	0.00061075	1	1	0	0.0793306
R_TF	0	0.00530385	1	11	0	0.176907
R_TE2p	0	0.000819368	1	4	0	0.0864194
R_PHT	0	0.000208814	1	0	0	0.0524558
R_PH	0	0.000110433	1	0	0	0.0313036
R_TPOJ1	0	0	1	0	0	0
R_TPOJ2	0	0	1	0	0	0
R_TPOJ3	0	7.32517e-05	1	1	0	0.0295663
R_DVT	0	0.00242136	1	11	0	0.154837
R_PGp	0	0.000791938	1	1	0	0.0892117
R_IP2	0	0	1	0	0	0
R_IP1	0	0.000489082	1	2	0	0.0622304
R_IP0	0	0.000258298	1	1	0	0.057174
R_PFop	0	0.000143227	1	0	0	0.0381953
R_PF	0	0	1	0	0	0
R_PFm	0	0.000161095	1	0	0	0.0372523
R_PGi	0	0	1	0	0	0
R_PGs	0	0.000351666	1	0	0	0.072378
R_V6A	0	0.00531099	1	20	0	0.15598
R_VMV1	0	0.00139205	1	3	0	0.0766647
R_VMV3	0	0	1	0	0	0
R_PHA2	0	0.000624268	1	4	0	0.0722203
R_V4t	0	0	1	0	0	0
R_FST	0	0	1	0	0	0
R_V3CD	0	9.49752e-05	1	1	0	0.0306821
R_LO3	0	0.000113405	1	0	0	0.0289078
R_VMV2	0	0.00160171	1	14	0	0.112902
R_31pd	0	0.000311412	1	3	0	0.0627245
R_31a	0	0.000353127	1	1	0	0.0482927
R_VVC	0	0.0015505	1	2	0	0.0630276
R_25	0	0.000896064	1	5	0	0.0697489
R_s32	0	0.000551695	1	6	0	0.0648468
R_pOFC	0	0.00764767	1	46	0	0.187976
R_PoI1	0	0.00236313	1	4	0	0.120068
R_Ig	0	0	1	0	0	0
R_FOP5	0	0	1	0	0	0
R_p10p	0	0.00320472	1	20	0	0.176181
R_p47r	0	0.000704042	1	3	0	0.0873275
R_TGv	0	0.00276912	1	12	0	0.159294
R_MBelt	0	0	1	0	0	0
R_LBelt	0	0	1	0	0	0
R_A4	0	0.000246139	1	0	0	0.0696762
R_STSva	0	0.000216706	1	1	0	0.045747
R_TE1m	0	0.000329714	1	0	0	0.0613011
R_PI	0	0.000321542	1	1	0	0.0362904
R_a32pr	0	0	1	0	0	0
R_p24	0	0.000870796	1	1	0	0.0478242
L_Thal	0.0286928	0.0374817	1.45084e-05	110	0.298926	0.0742354
L_Caud	0.00394477	0.0177204	1	54	0.313366	0.169724
L_Puta	0.000834309	0.00333151	1	3	0.222449	0.210286
L_Pall	0.00353983	0.00669495	1	77	0.345854	0.181124
L_Hipp	0.0270097	0.0547775	1.30581e-08	118	0.350926	0.116399
L_Amyg	0.00650092	0.0212378	0.0216698	99	0.314237	0.165267
L_Nacc	0	0.00260007	1	32	0	0.135366
R_Thal	0.00663332	0.0272748	1	52	0.27881	0.160818
R_Caud	0	0.00700941	1	10	0	0.179049
R_Puta	0	0.00442213	1	5	0	0.176734
R_Pall	0	0.0118364	1	40	0	0.206635
R_Hipp	0	0.014168	1	31	0	0.186418
R_Amyg	0	0.00303745	1	18	0	0.13328
R_Nacc	0	0.00257957	1	11	0	0.111414

## Sheet: L_PM
ROI	medianFN	sdFN	FDR	stats	medianFA	sdFA
L_V1	0.00545157	0.0390086	1	58	0.390269	0.205133
L_MST	0	0	1	0	0	0
L_V6	0	0.00440592	1	27	0	0.181445
L_V2	0.00206565	0.0331226	1	33	0.335607	0.207601
L_V3	0	0.00550072	1	19	0	0.223634
L_V4	0	0.00160016	1	2	0	0.133062
L_V8	0	0.00121031	1	7	0	0.0898681
L_4	0	0.00960559	1	23	0	0.215615
L_3b	0	0.00384399	1	11	0	0.166362
L_FEF	0	0	1	0	0	0
L_PEF	0	0	1	0	0	0
L_55b	0	0.000725363	1	1	0	0.038253
L_V3A	0	0.00566841	1	27	0	0.202823
L_RSC	0	0.00475811	1	43	0	0.153964
L_POS2	0	0.00606053	1	21	0	0.192803
L_V7	0	0.00619501	1	8	0	0.124708
L_IPS1	0	0.00114674	1	8	0	0.0970917
L_FFC	0	0.00496239	1	3	0	0.09755
L_V3B	0	0.000207143	1	2	0	0.0625165
L_LO1	0	0.000712229	1	2	0	0.0458797
L_LO2	0	0.000691072	1	2	0	0.0452469
L_PIT	0	0.000835525	1	1	0	0.0485271
L_MT	0	4.87304e-05	1	0	0	0.0267959
L_A1	0	0	1	0	0	0
L_PSL	0	0	1	0	0	0
L_SFL	0.00666667	0.064047	1	86	0.419834	0.214891
L_PCV	0	0	1	0	0	0
L_STV	0	0	1	0	0	0.0247835
L_7Pm	0	0.000935075	1	10	0	0.123727
L_7m	0	0.00136672	1	1	0	0.0663535
L_POS1	0	0.00232636	1	12	0	0.138667
L_23d	0	0.000128928	1	1	0	0.0341916
L_v23ab	0	0.00150435	1	10	0	0.0924663
L_d23ab	0	0.000486292	1	3	0	0.0595075
L_31pv	0	0.000534348	1	2	0	0.0688827
L_5m	0	0.000137567	1	1	0	0.0380342
L_5mv	0	0.00022303	1	1	0	0.0644136
L_23c	0	0.000268221	1	1	0	0.037019
L_5L	0	0.00511522	1	24	0	0.186479
L_24dd	0	0	1	0	0	0
L_24dv	0	0.000118413	1	0	0	0.0596771
L_7AL	0	0.00804355	1	33	0	0.188079
L_SCEF	0	0.00462926	1	8	0	0.156518
L_6ma	0.000916693	0.0517944	1	66	0.381465	0.222796
L_7Am	0	0.00754059	1	20	0	0.175891
L_7PL	0	0.00495891	1	35	0	0.202681
L_7PC	0	0.00409426	1	16	0	0.14828
L_LIPv	0	0.00201545	1	6	0	0.0945795
L_VIP	0	0.00614696	1	42	0	0.194145
L_MIP	0	0.00250261	1	5	0	0.0862203
L_1	0	0.0303808	1	17	0	0.191899
L_2	0	0.000763764	1	0	0	0.117966
L_3a	0	0.00120288	1	13	0	0.120206
L_6d	0	0.00375175	1	13	0	0.154972
L_6mp	0	0.0222561	1	40	0	0.218522
L_6v	0	8.65558e-05	1	0	0	0.0200614
L_p24pr	0	0.000539457	1	1	0	0.0392039
L_33pr	0	0.00068139	1	4	0	0.0557849
L_a24pr	0	0.0001051	1	0	0	0.0345883
L_p32pr	0	0.00264099	1	9	0	0.115368
L_a24	0	0.000828733	1	5	0	0.0677048
L_d32	0	0.00197638	1	5	0	0.099036
L_8BM	0	0.00545587	1	12	0	0.168988
L_p32	0	0.0024857	1	4	0	0.0503744
L_10r	0	0.00279998	1	6	0	0.0901155
L_47m	0	0.00296838	1	8	0	0.0816049
L_8Av	0	0.00766049	1	6	0	0.110806
L_8Ad	0	0.0101273	1	19	0	0.184946
L_9m	0	0.0094329	1	25	0	0.194451
L_8BL	0.00333542	0.0588992	1	80	0.418721	0.21918
L_9p	0.00201567	0.0388893	1	73	0.409155	0.22501
L_10d	0.0106257	0.0455726	0.0937284	96	0.412061	0.183683
L_8C	0	0.000154173	1	0	0	0.0590972
L_44	0	0.00201091	1	5	0	0.0951093
L_45	0	0.0155689	1	22	0	0.183976
L_47l	0	0.0346176	1	31	0	0.197213
L_a47r	0.014725	0.0728317	0.0362523	98	0.410136	0.193449
L_6r	0	0	1	0	0	0
L_IFJa	0	0	1	0	0	0
L_IFJp	0	0	1	0	0	0
L_IFSp	0	0.00127866	1	2	0	0.0589816
L_IFSa	0	0.0154171	1	21	0	0.167613
L_p9-46v	0	0.000935552	1	5	0	0.0811935
L_46	0	0.00659082	1	7	0	0.109768
L_a9-46v	0	0.0166806	1	43	0	0.205015
L_9-46d	0	0.00843839	1	24	0	0.175042
L_9a	0.00926005	0.0586863	0.0216698	99	0.43693	0.195722
L_10v	0	0.00342244	1	9	0	0.140046
L_a10p	0.00843897	0.0569931	2.96525e-06	112	0.386849	0.179341
L_10pp	0.0084957	0.0508899	0.00110721	104	0.35624	0.171961
L_11l	0	0.0209721	1	53	0	0.199542
L_13l	0	0.0049487	1	22	0	0.137664
L_OFC	0	0.0101479	1	26	0	0.161083
L_47s	0	0.0039904	1	14	0	0.120481
L_LIPd	0	0.000105071	1	1	0	0.0527062
L_6a	0	0.00199755	1	4	0	0.116779
L_i6-8	0	0.000589799	1	5	0	0.0689095
L_s6-8	0	0.0120068	1	18	0	0.157354
L_43	0	0.000279255	1	1	0	0.044569
L_OP4	0	0.000467263	1	2	0	0.0471324
L_OP1	0	0	1	0	0	0
L_OP2-3	0	0	1	0	0	0
L_52	0	0	1	0	0	0
L_RI	0	0	1	0	0	0
L_PFcm	0	0	1	0	0	0
L_PoI2	0	0.00145385	1	1	0	0.0693231
L_TA2	0	0.000164784	1	0	0	0.0428084
L_FOP4	0	0.00111129	1	3	0	0.101196
L_MI	0	0.000251527	1	0	0	0.0591195
L_Pir	0	0.00775449	1	41	0	0.15173
L_AVI	0	0.000585159	1	2	0	0.0636821
L_AAIC	0	0.00499548	1	25	0	0.1336
L_FOP1	0	0.000580174	1	1	0	0.031231
L_FOP3	0	0	1	0	0	0
L_FOP2	0	0	1	0	0	0
L_PFt	0	0	1	0	0	0
L_AIP	0	0.000315213	1	1	0	0.0315868
L_EC	0.0121722	0.0337495	8.95548e-08	116	0.306763	0.153358
L_PreS	0.00672546	0.0176123	3.17528e-05	109	0.305586	0.155382
L_H	0.013698	0.0376747	1.88597e-09	120	0.338436	0.157462
L_ProS	0	0.00902599	1	66	0	0.18816
L_PeEc	0.0270599	0.0565275	1.88597e-09	120	0.341438	0.137218
L_STGa	0	0.00406201	1	4	0	0.0997186
L_PBelt	0	0.000137567	1	1	0	0.0328598
L_A5	0	0.00066863	1	1	0	0.0469174
L_PHA1	0	0.00644525	1	40	0	0.160212
L_PHA3	0	0.0105056	1	25	0	0.13969
L_STSda	0	0	1	0	0	0
L_STSdp	0	0	1	0	0	0
L_STSvp	0	0	1	0	0	0
L_TGd	0.0343325	0.0628651	1.30142e-06	113	0.349871	0.121356
L_TE1a	0	0.000201633	1	0	0	0.0466198
L_TE1p	0	0.000227807	1	0	0	0.0555968
L_TE2a	0	0.000724244	1	2	0	0.0726894
L_TF	0	0.0104253	1	26	0	0.158939
L_TE2p	0	0.00291919	1	7	0	0.0984907
L_PHT	0	9.13973e-05	1	0	0	0.0276365
L_PH	0	0.000192959	1	0	0	0.0564905
L_TPOJ1	0	0	1	0	0	0
L_TPOJ2	0	0.000132562	1	0	0	0.0418383
L_TPOJ3	0	0.00133294	1	2	0	0.0509798
L_DVT	0	0.0033386	1	27	0	0.167406
L_PGp	0	0.0023539	1	6	0	0.112868
L_IP2	0	0	1	0	0	0
L_IP1	0	0.00102329	1	3	0	0.0752247
L_IP0	0	0.00160026	1	6	0	0.0916095
L_PFop	0	0.00113835	1	1	0	0.0335304
L_PF	0	0	1	0	0	0
L_PFm	0	0.00247081	1	3	0	0.0866785
L_PGi	0	0.0017792	1	1	0	0.0319849
L_PGs	0	0.0071749	1	11	0	0.154922
L_V6A	0	0.00871659	1	43	0	0.205408
L_VMV1	0	0.0116823	1	32	0	0.181481
L_VMV3	0	0.000392834	1	4	0	0.0612207
L_PHA2	0	0.00253152	1	23	0	0.131488
L_V4t	0	0	1	0	0	0
L_FST	0	0	1	0	0	0
L_V3CD	0	0.00181518	1	3	0	0.0793015
L_LO3	0	0.00534579	1	2	0	0.0724323
L_VMV2	0	0.0157408	1	68	0	0.188156
L_31pd	0	0.00141177	1	3	0	0.0738444
L_31a	0	0	1	0	0	0
L_VVC	0	0.0033325	1	6	0	0.103893
L_25	0	0.00258726	1	18	0	0.120347
L_s32	0	0.00448943	1	23	0	0.119834
L_pOFC	0.006957	0.0214784	0.000289697	106	0.309611	0.155445
L_PoI1	0	0.00171107	1	10	0	0.0959999
L_Ig	0	0	1	0	0	0
L_FOP5	0	0.000538604	1	3	0	0.0702614
L_p10p	0.0134735	0.0618496	2.96525e-06	112	0.405103	0.183096
L_p47r	0	0.0303296	1	55	0	0.216965
L_TGv	0.0125831	0.0460508	0.0937284	96	0.338808	0.169534
L_MBelt	0	0	1	0	0	0
L_LBelt	0	0.00174052	1	1	0	0.0336416
L_A4	0	0.000796841	1	2	0	0.0461444
L_STSva	0	0	1	0	0	0
L_TE1m	0	3.99721e-05	1	0	0	0.0460092
L_PI	0	0.00135557	1	11	0	0.108009
L_a32pr	0	0.00646345	1	21	0	0.155404
L_p24	0	0.00017792	1	1	0	0.0364486
R_V1	0.0021824	0.0370583	1	32	0.368811	0.208763
R_MST	0	0	1	0	0	0
R_V6	0	0.00106971	1	8	0	0.0986753
R_V2	0	0.00784306	1	14	0	0.200232
R_V3	0	0.00777104	1	10	0	0.196836
R_V4	0	0.000889175	1	1	0	0.0976352
R_V8	0	0.000211715	1	1	0	0.0425549
R_4	0	0.00500423	1	5	0	0.185589
R_3b	0	0.00105017	1	5	0	0.125731
R_FEF	0	8.73109e-05	1	0	0	0.0330286
R_PEF	0	0	1	0	0	0
R_55b	0	0	1	0	0	0
R_V3A	0	0.00114153	1	8	0	0.155291
R_RSC	0	0.00551077	1	11	0	0.0889771
R_POS2	0	0.00555992	1	18	0	0.185958
R_V7	0	0.000601988	1	6	0	0.0885008
R_IPS1	0	0	1	0	0	0
R_FFC	0	0.00246529	1	5	0	0.064612
R_V3B	0	8.65558e-05	1	1	0	0.0260645
R_LO1	0	0	1	0	0	0
R_LO2	0	0.000256667	1	2	0	0.0364749
R_PIT	0	0.000186196	1	1	0	0.0281932
R_MT	0	0	1	0	0	0.0265059
R_A1	0	0	1	0	0	0
R_PSL	0	0	1	0	0	0
R_SFL	0	0.0272377	1	36	0	0.218681
R_PCV	0	0.000177207	1	0	0	0.0768572
R_STV	0	0	1	0	0	0
R_7Pm	0	0.00153037	1	13	0	0.137612
R_7m	0	0.000455751	1	3	0	0.0780702
R_POS1	0	0.000884439	1	3	0	0.0875877
R_23d	0	0.000931659	1	2	0	0.0656642
R_v23ab	0	0.000598963	1	3	0	0.0414046
R_d23ab	0	0.000902978	1	1	0	0.0297937
R_31pv	0	0.000342152	1	2	0	0.0490633
R_5m	0	0.00229135	1	7	0	0.118173
R_5mv	0	0.000740013	1	2	0	0.0862364
R_23c	0	0.000265596	1	1	0	0.0401203
R_5L	0	0.00534713	1	10	0	0.144635
R_24dd	0	6.86067e-05	1	0	0	0.0261514
R_24dv	0	0.000125887	1	1	0	0.0200145
R_7AL	0	0.00177415	1	12	0	0.125711
R_SCEF	0	0.00156095	1	3	0	0.0924077
R_6ma	0	0.00355717	1	13	0	0.17249
R_7Am	0	0.00797205	1	10	0	0.155547
R_7PL	0	0.00268067	1	20	0	0.152773
R_7PC	0	0.00075237	1	6	0	0.0941597
R_LIPv	0	0	1	0	0	0
R_VIP	0	0.00106303	1	11	0	0.11926
R_MIP	0	9.45267e-05	1	1	0	0.0399649
R_1	0	0.00247506	1	4	0	0.136556
R_2	0	0.000169209	1	0	0	0.0602974
R_3a	0	0.000663441	1	4	0	0.0651844
R_6d	0	0.000945425	1	5	0	0.0917905
R_6mp	0	0.00885866	1	6	0	0.139489
R_6v	0	0	1	0	0	0
R_p24pr	0	0.000125887	1	0	0	0.0303904
R_33pr	0	0.00080647	1	3	0	0.0535775
R_a24pr	0	5.73525e-05	1	0	0	0.033429
R_p32pr	0	0.00048503	1	1	0	0.0515103
R_a24	0	0.000971954	1	3	0	0.0663284
R_d32	0	0.000369451	1	1	0	0.0484841
R_8BM	0	0.00434579	1	7	0	0.16471
R_p32	0	0	1	0	0	0
R_10r	0	0.00114591	1	2	0	0.0491846
R_47m	0	0	1	0	0	0
R_8Av	0	0.000462096	1	1	0	0.0650458
R_8Ad	0	0.00248196	1	3	0	0.0976629
R_9m	0	0.00382882	1	6	0	0.177093
R_8BL	0	0.0459357	1	29	0	0.224256
R_9p	0	0.00437667	1	13	0	0.174255
R_10d	0	0.00843269	1	19	0	0.185585
R_8C	0	0.000159286	1	0	0	0.0487568
R_44	0	0.000483366	1	1	0	0.0487376
R_45	0	0.00115574	1	3	0	0.0749278
R_47l	0	0	1	0	0	0
R_a47r	0	0.00173506	1	5	0	0.131463
R_6r	0	0.000306759	1	1	0	0.0381017
R_IFJa	0	0.00160933	1	1	0	0.0346346
R_IFJp	0	0	1	0	0	0
R_IFSp	0	0.000134111	1	1	0	0.045285
R_IFSa	0	0.00196559	1	5	0	0.0775535
R_p9-46v	0	0.000744279	1	2	0	0.0830917
R_46	0	0.000678997	1	3	0	0.085268
R_a9-46v	0	0.000627192	1	2	0	0.0721115
R_9-46d	0	0.00134715	1	4	0	0.096231
R_9a	0	0.00671439	1	29	0	0.194131
R_10v	0	0.00140711	1	3	0	0.0996173
R_a10p	0	0.00458848	1	17	0	0.134851
R_10pp	0	0.00853359	1	20	0	0.179908
R_11l	0	0.00795497	1	5	0	0.126885
R_13l	0	0.00128398	1	5	0	0.0731244
R_OFC	0	0.00287154	1	11	0	0.131793
R_47s	0	0.000854864	1	3	0	0.0732123
R_LIPd	0	0.000242987	1	1	0	0.0236668
R_6a	0	0.00104472	1	1	0	0.0752188
R_i6-8	0	0.000356895	1	2	0	0.0478688
R_s6-8	0	0.00130084	1	4	0	0.0950663
R_43	0	0	1	0	0	0
R_OP4	0	0	1	0	0	0
R_OP1	0	0	1	0	0	0
R_OP2-3	0	0	1	0	0	0
R_52	0	0	1	0	0	0
R_RI	0	6.27954e-05	1	0	0	0.0326035
R_PFcm	0	0	1	0	0	0
R_PoI2	0	0	1	0	0	0
R_TA2	0	0	1	0	0	0
R_FOP4	0	0	1	0	0	0
R_MI	0	0.000513412	1	1	0	0.0573094
R_Pir	0	0.00289646	1	12	0	0.132516
R_AVI	0	0.000183213	1	1	0	0.0284065
R_AAIC	0	0.000440101	1	4	0	0.055823
R_FOP1	0	0	1	0	0	0
R_FOP3	0	0	1	0	0	0
R_FOP2	0	0	1	0	0	0
R_PFt	0	0	1	0	0	0
R_AIP	0	9.13973e-05	1	0	0	0.0288842
R_EC	0	0.00193961	1	22	0	0.127585
R_PreS	0	0.00198904	1	28	0	0.140615
R_H	0	0.00783215	1	39	0	0.166164
R_ProS	0	0.00567908	1	21	0	0.143509
R_PeEc	0	0.0053796	1	19	0	0.1589
R_STGa	0	0.000375163	1	1	0	0.0590112
R_PBelt	0	6.27954e-05	1	0	0	0.0370141
R_A5	0	0	1	0	0	0
R_PHA1	0	0.00306988	1	10	0	0.124802
R_PHA3	0	0.000767656	1	3	0	0.0505131
R_STSda	0	0	1	0	0	0
R_STSdp	0	0	1	0	0	0
R_STSvp	0	0	1	0	0	0
R_TGd	0	0.0258591	1	18	0	0.180583
R_TE1a	0	0	1	0	0	0
R_TE1p	0	0.00100652	1	1	0	0.0520541
R_TE2a	0	0.000915614	1	1	0	0.0622264
R_TF	0	0.00553741	1	7	0	0.145939
R_TE2p	0	0.00101378	1	4	0	0.0517151
R_PHT	0	0	1	0	0	0
R_PH	0	9.10854e-05	1	0	0	0.0507831
R_TPOJ1	0	0	1	0	0	0
R_TPOJ2	0	0	1	0	0	0
R_TPOJ3	0	0.000340022	1	3	0	0.0633437
R_DVT	0	0.000992255	1	7	0	0.105415
R_PGp	0	0.000459365	1	0	0	0.0806869
R_IP2	0	0	1	0	0	0
R_IP1	0	0.00112373	1	3	0	0.0736237
R_IP0	0	0.000120397	1	0	0	0.0267608
R_PFop	0	0	1	0	0	0
R_PF	0	0	1	0	0	0
R_PFm	0	0	1	0	0	0
R_PGi	0	0	1	0	0	0
R_PGs	0	0.000473985	1	1	0	0.067523
R_V6A	0	0.0014519	1	16	0	0.150432
R_VMV1	0	0.000781264	1	4	0	0.0986224
R_VMV3	0	9.15018e-05	1	1	0	0.0259596
R_PHA2	0	0.00157787	1	7	0	0.0862995
R_V4t	0	0	1	0	0	0
R_FST	0	0.000108931	1	1	0	0.0275202
R_V3CD	0	0.000215226	1	1	0	0.0272827
R_LO3	0	0	1	0	0	0
R_VMV2	0	0.00351776	1	30	0	0.15456
R_31pd	0	0.00058772	1	2	0	0.0498054
R_31a	0	0.000902978	1	1	0	0.0304479
R_VVC	0	0.00240012	1	6	0	0.0868805
R_25	0	0.0014952	1	8	0	0.060523
R_s32	0	0.000631555	1	7	0	0.0651109
R_pOFC	0	0.00886005	1	58	0	0.165416
R_PoI1	0	0.00427407	1	8	0	0.117645
R_Ig	0	0	1	0	0	0
R_FOP5	0	7.20001e-05	1	0	0	0.0332606
R_p10p	0	0.00761927	1	21	0	0.175384
R_p47r	0	0.000469731	1	3	0	0.0663897
R_TGv	0	0.0129912	1	11	0	0.144484
R_MBelt	0	0	1	0	0	0
R_LBelt	0	0	1	0	0	0
R_A4	0	0.000129554	1	0	0	0.0350704
R_STSva	0	0.000128766	1	0	0	0.0390027
R_TE1m	0	0	1	0	0	0
R_PI	0	0.000322723	1	3	0	0.0491999
R_a32pr	0	9.16065e-05	1	0	0	0.047437
R_p24	0	0	1	0	0	0.0269759
L_Thal	0.0329826	0.0504581	1.30142e-06	113	0.277418	0.0865571
L_Caud	0.0053875	0.017039	1	62	0.309895	0.160962
L_Puta	0	0.00615223	1	4	0	0.185474
L_Pall	0.00376059	0.0137213	1	80	0.307202	0.171414
L_Hipp	0.0642735	0.0768785	9.38253e-17	134	0.338953	0.109454
L_Amyg	0.0122704	0.0270666	2.96525e-06	112	0.319706	0.152914
L_Nacc	0	0.00343789	1	45	0	0.155657
R_Thal	0.00999401	0.0412587	1	56	0.261494	0.136028
R_Caud	0	0.0105299	1	12	0	0.152524
R_Puta	0	0.00338338	1	3	0	0.160634
R_Pall	0	0.0199707	1	37	0	0.196059
R_Hipp	0	0.0174562	1	30	0	0.177603
R_Amyg	0	0.00351188	1	14	0	0.125808
R_Nacc	0	0.00120652	1	14	0	0.115824

## Sheet: R_AL
ROI	medianFN	sdFN	FDR	stats	medianFA	sdFA
L_V1	0.0014611	0.00740078	1	10	0.426415	0.245679
L_MST	0	8.22858e-05	1	1	0	0.0302245
L_V6	0	0.00135778	1	6	0	0.169002
L_V2	0	0.00585032	1	6	0	0.235772
L_V3	0	0.00528716	1	4	0	0.232929
L_V4	0	0.000782178	1	2	0	0.122052
L_V8	0	0.000162374	1	0	0	0.0417223
L_4	0	0.0165381	1	14	0	0.195246
L_3b	0	0.00563459	1	17	0	0.201678
L_FEF	0	0	1	0	0	0
L_PEF	0	0	1	0	0	0
L_55b	0	0	1	0	0	0
L_V3A	0	0.00140507	1	12	0	0.17863
L_RSC	0	0.000965344	1	18	0	0.139832
L_POS2	0	0.00277396	1	8	0	0.221499
L_V7	0	0.000220354	1	2	0	0.0636702
L_IPS1	0	0.000152277	1	1	0	0.0575798
L_FFC	0	0.00156587	1	2	0	0.0819445
L_V3B	0	0.000144305	1	3	0	0.0744155
L_LO1	0	0.000161582	1	1	0	0.038251
L_LO2	0	0.000235776	1	2	0	0.0555992
L_PIT	0	9.12931e-05	1	0	0	0.0574807
L_MT	0	6.6609e-05	1	0	0	0.0299131
L_A1	0	0	1	0	0	0
L_PSL	0	0	1	0	0	0
L_SFL	0	0.00463732	1	5	0	0.1636
L_PCV	0	0.000875796	1	3	0	0.127165
L_STV	0	0	1	0	0	0
L_7Pm	0	0.00312664	1	24	0	0.205552
L_7m	0	0.0014258	1	7	0	0.133187
L_POS1	0	0.000615703	1	1	0	0.103016
L_23d	0	0.000456201	1	3	0	0.0959028
L_v23ab	0	0.000560368	1	5	0	0.0938856
L_d23ab	0	0.000808878	1	4	0	0.0839668
L_31pv	0	0.000416924	1	2	0	0.083193
L_5m	0	0.00296014	1	12	0	0.156499
L_5mv	0	0.00201014	1	10	0	0.158088
L_23c	0	0.000828561	1	4	0	0.105848
L_5L	0	0.0310285	1	53	0	0.236577
L_24dd	0	0.000265951	1	1	0	0.0653471
L_24dv	0	0	1	0	0	0
L_7AL	0	0.0225867	1	40	0	0.23081
L_SCEF	0	0.00206145	1	3	0	0.104192
L_6ma	0	0.00417807	1	6	0	0.141012
L_7Am	0	0.0124112	1	36	0	0.23459
L_7PL	0	0.00396618	1	45	0	0.234233
L_7PC	0	0.00345486	1	10	0	0.148209
L_LIPv	0	6.87836e-05	1	0	0	0.0361963
L_VIP	0	0.00728303	1	23	0	0.201023
L_MIP	0	0.000243356	1	1	0	0.0548581
L_1	0	0.0176675	1	20	0	0.213711
L_2	0	0.00319208	1	10	0	0.156606
L_3a	0	0.000972109	1	6	0	0.0896547
L_6d	0	0.00101728	1	3	0	0.105902
L_6mp	0	0.00596248	1	13	0	0.173724
L_6v	0	8.67433e-05	1	0	0	0.0291888
L_p24pr	0	9.70196e-05	1	0	0	0.0405982
L_33pr	0	0.00170557	1	13	0	0.0864643
L_a24pr	0	0.000115237	1	0	0	0.0281317
L_p32pr	0	8.33873e-05	1	0	0	0.0397409
L_a24	0	0.00402329	1	22	0	0.110201
L_d32	0	0.000300264	1	1	0	0.0640158
L_8BM	0	0.00198971	1	3	0	0.0957771
L_p32	0	0.000316214	1	7	0	0.0702742
L_10r	0	0.00173219	1	4	0	0.116413
L_47m	0	0.000211938	1	3	0	0.0864115
L_8Av	0	0.000541815	1	1	0	0.0388678
L_8Ad	0	0.000311897	1	0	0	0.0831654
L_9m	0	0.00130212	1	2	0	0.125533
L_8BL	0	0.00257848	1	7	0	0.162714
L_9p	0	0.00165569	1	7	0	0.160206
L_10d	0	0.00487927	1	19	0	0.197055
L_8C	0	0	1	0	0	0
L_44	0	0.000158229	1	0	0	0.0245382
L_45	0	0.000310767	1	0	0	0.074251
L_47l	0	0.00391233	1	3	0	0.11372
L_a47r	0	0.0073102	1	16	0	0.225734
L_6r	0	8.07912e-05	1	0	0	0.0337909
L_IFJa	0	0	1	0	0	0
L_IFJp	0	0	1	0	0	0
L_IFSp	0	5.7808e-05	1	0	0	0.0339147
L_IFSa	0	0.00017126	1	1	0	0.0516307
L_p9-46v	0	0	1	0	0	0
L_46	0	0.000577701	1	1	0	0.0417227
L_a9-46v	0	0.00445204	1	10	0	0.13779
L_9-46d	0	0.00120307	1	3	0	0.0906449
L_9a	0	0.00699328	1	13	0	0.202643
L_10v	0	0.00342058	1	8	0	0.140651
L_a10p	0	0.00184454	1	27	0	0.188482
L_10pp	0	0.013094	1	46	0	0.211476
L_11l	0	0.00340428	1	20	0	0.223623
L_13l	0	0.00124293	1	5	0	0.139523
L_OFC	0	0.00445527	1	16	0	0.201545
L_47s	0	0.000432925	1	2	0	0.0910032
L_LIPd	0	0.000341777	1	3	0	0.0687205
L_6a	0	0.000103818	1	0	0	0.0391504
L_i6-8	0	0.000113405	1	0	0	0.0250767
L_s6-8	0	0.000615858	1	3	0	0.0754209
L_43	0	0	1	0	0	0
L_OP4	0	0.000137567	1	0	0	0.0363391
L_OP1	0	0	1	0	0	0
L_OP2-3	0	0	1	0	0	0
L_52	0	0.000150974	1	2	0	0.0583517
L_RI	0	0.000184315	1	1	0	0.0478406
L_PFcm	0	0	1	0	0	0
L_PoI2	0	0.000206673	1	0	0	0.0550407
L_TA2	0	0.00024994	1	1	0	0.0350556
L_FOP4	0	0.000281012	1	1	0	0.0756619
L_MI	0	8.0305e-05	1	0	0	0.0184583
L_Pir	0	0.000808415	1	7	0	0.112582
L_AVI	0	0.000762334	1	3	0	0.0742973
L_AAIC	0	0.00127943	1	9	0	0.151233
L_FOP1	0	0.000161582	1	1	0	0.0339809
L_FOP3	0	0	1	0	0	0
L_FOP2	0	8.07912e-05	1	1	0	0.0344063
L_PFt	0	0	1	0	0	0
L_AIP	0	0	1	0	0	0
L_EC	0	0.00163425	1	14	0	0.151397
L_PreS	0	0.00204513	1	34	0	0.192441
L_H	0	0.00312975	1	32	0	0.184957
L_ProS	0	0.00221968	1	27	0	0.214975
L_PeEc	0	0.005315	1	18	0	0.202246
L_STGa	0	0.000143489	1	0	0	0.0480348
L_PBelt	0	0	1	0	0	0
L_A5	0	9.88445e-05	1	0	0	0.0383666
L_PHA1	0	0.00411664	1	15	0	0.167527
L_PHA3	0	0.00184	1	7	0	0.112912
L_STSda	0	0	1	0	0	0
L_STSdp	0	0	1	0	0	0
L_STSvp	0	0	1	0	0	0
L_TGd	0.00244544	0.0151728	1	28	0.356546	0.200596
L_TE1a	0	0	1	0	0	0
L_TE1p	0	0.000183792	1	0	0	0.0434844
L_TE2a	0	0.000129763	1	0	0	0.0444267
L_TF	0	0.00102293	1	3	0	0.120496
L_TE2p	0	0.000998561	1	5	0	0.0771503
L_PHT	0	0.000190815	1	0	0	0.0475696
L_PH	0	0.000367585	1	1	0	0.0432529
L_TPOJ1	0	0	1	0	0	0
L_TPOJ2	0	0	1	0	0	0
L_TPOJ3	0	0	1	0	0	0
L_DVT	0	0.00198538	1	13	0	0.188416
L_PGp	0	0.000494776	1	1	0	0.110885
L_IP2	0	0	1	0	0	0
L_IP1	0	4.56466e-05	1	0	0	0.0329323
L_IP0	0	0.000257735	1	4	0	0.0666285
L_PFop	0	0	1	0	0	0
L_PF	0	0	1	0	0	0
L_PFm	0	0.000262298	1	0	0	0.0455209
L_PGi	0	0	1	0	0	0
L_PGs	0	0.00127087	1	3	0	0.123264
L_V6A	0	0.00249291	1	19	0	0.176061
L_VMV1	0	0.000599143	1	3	0	0.122767
L_VMV3	0	0.000379709	1	3	0	0.0589707
L_PHA2	0	0.000801828	1	5	0	0.0773071
L_V4t	0	0	1	0	0	0
L_FST	0	0	1	0	0	0
L_V3CD	0	0.000119381	1	0	0	0.061161
L_LO3	0	0.000362101	1	1	0	0.0546264
L_VMV2	0	0.0018632	1	45	0	0.197419
L_31pd	0	0.000116402	1	0	0	0.0690267
L_31a	0	0.000278099	1	2	0	0.0799602
L_VVC	0	0.0106483	1	2	0	0.108547
L_25	0	0.00974724	1	27	0	0.146872
L_s32	0	0.00163728	1	21	0	0.140313
L_pOFC	0.00087726	0.0046725	1	59	0.243088	0.196619
L_PoI1	0	0.000945438	1	5	0	0.129553
L_Ig	0	0	1	0	0	0
L_FOP5	0	0	1	0	0	0
L_p10p	0	0.0121897	1	29	0	0.199319
L_p47r	0	0.000682108	1	3	0	0.0735825
L_TGv	0	0.00761422	1	20	0	0.200225
L_MBelt	0	0	1	0	0	0
L_LBelt	0	0	1	0	0	0
L_A4	0	5.7808e-05	1	0	0	0.035378
L_STSva	0	8.0305e-05	1	0	0	0.0425429
L_TE1m	0	0.000109677	1	0	0	0.0391663
L_PI	0	0.00080336	1	7	0	0.0998884
L_a32pr	0	6.58869e-05	1	0	0	0.0657706
L_p24	0	0.00255256	1	16	0	0.102797
R_V1	0.0190906	0.0454336	0.145007	95	0.455525	0.146372
R_MST	0	0.000566994	1	8	0	0.0916369
R_V6	0	0.00660962	1	42	0	0.224188
R_V2	0.0134438	0.0269509	1	86	0.453109	0.13141
R_V3	0.00698325	0.0182958	1	79	0.46024	0.193527
R_V4	0.000270124	0.00814315	1	35	0	0.235734
R_V8	0	0.00143516	1	23	0	0.176439
R_4	0.00238193	0.0224413	1	41	0.373811	0.207053
R_3b	0	0.00732663	1	36	0	0.208505
R_FEF	0	0.000693316	1	4	0	0.0866546
R_PEF	0	7.38831e-05	1	0	0	0.0486629
R_55b	0	0.000258432	1	1	0	0.0797974
R_V3A	0.00484658	0.0309354	0.0216698	99	0.454333	0.209553
R_RSC	0	0.00284343	1	33	0	0.171501
R_POS2	0.00171145	0.0134827	1	50	0.392985	0.209829
R_V7	0.000592755	0.00996369	1	74	0.130457	0.236958
R_IPS1	0	0.00117285	1	15	0	0.152576
R_FFC	0	0.00265659	1	9	0	0.180277
R_V3B	0	0.00138552	1	26	0	0.181447
R_LO1	0	0.00130376	1	8	0	0.126662
R_LO2	0	0.000216008	1	2	0	0.0716911
R_PIT	0	0.00307544	1	20	0	0.182341
R_MT	0	0.000469108	1	7	0	0.104836
R_A1	0	0	1	0	0	0
R_PSL	0	0.000514796	1	2	0	0.0582709
R_SFL	0	0.0113135	1	32	0	0.203281
R_PCV	0	0.000667314	1	6	0	0.132874
R_STV	0	0.000312846	1	1	0	0.0423082
R_7Pm	0	0.0046645	1	32	0	0.20814
R_7m	0	0.00275407	1	15	0	0.19399
R_POS1	0	0.00303518	1	8	0	0.175262
R_23d	0	0.0039557	1	9	0	0.124929
R_v23ab	0	0.000969056	1	19	0	0.148644
R_d23ab	0	0.000890961	1	13	0	0.114755
R_31pv	0	0.00154848	1	13	0	0.154836
R_5m	0	0.00663125	1	28	0	0.187082
R_5mv	0	0.00177089	1	9	0	0.131093
R_23c	0	0.00298781	1	6	0	0.119916
R_5L	0.00321108	0.0226872	1	87	0.395047	0.20508
R_24dd	0	0.000561081	1	1	0	0.0990711
R_24dv	0	0.000113335	1	0	0	0.0362241
R_7AL	0.000862646	0.0207619	1	69	0.180424	0.213391
R_SCEF	0	0.000481635	1	3	0	0.0840357
R_6ma	0	0.0120826	1	24	0	0.189044
R_7Am	0.000800547	0.0160257	1	56	0.342991	0.218643
R_7PL	0.00019976	0.017568	1	75	0	0.223784
R_7PC	0.00129759	0.0144334	1	64	0.358196	0.213289
R_LIPv	0	0.00154802	1	12	0	0.135441
R_VIP	0.00180418	0.0303598	0.98066	90	0.391911	0.211024
R_MIP	0	0.0050778	1	17	0	0.150744
R_1	0.00228861	0.0270584	1	46	0.374833	0.209866
R_2	0	0.00227647	1	4	0	0.147803
R_3a	0	0.00287055	1	22	0	0.15468
R_6d	0	0.00712513	1	9	0	0.151417
R_6mp	0	0.00455456	1	23	0	0.19339
R_6v	0	0.000281866	1	0	0	0.0754272
R_p24pr	0	0.000270527	1	1	0	0.0637917
R_33pr	0	0.00131003	1	16	0	0.0925591
R_a24pr	0	0.000401911	1	2	0	0.0678606
R_p32pr	0	0.000188471	1	0	0	0.0750158
R_a24	0	0.00917159	1	51	0	0.131311
R_d32	0	0.000189105	1	0	0	0.0537582
R_8BM	0	0.00137817	1	3	0	0.145574
R_p32	0	0.00252615	1	11	0	0.0743588
R_10r	0	0.00516535	1	30	0	0.130537
R_47m	0	0.00159546	1	16	0	0.117205
R_8Av	0	0.00272789	1	3	0	0.0768227
R_8Ad	0	0.00192171	1	5	0	0.100585
R_9m	0	0.00366593	1	10	0	0.176172
R_8BL	0	0.0163822	1	20	0	0.204801
R_9p	0	0.00586413	1	21	0	0.183791
R_10d	0.000950387	0.020988	1	52	0.261743	0.186574
R_8C	0	0.000185879	1	0	0	0.0444111
R_44	0	0.000463447	1	1	0	0.0719261
R_45	0	0.00138814	1	5	0	0.11859
R_47l	0	0.00401491	1	13	0	0.150076
R_a47r	0	0.00514629	1	27	0	0.202647
R_6r	0	0.000378838	1	1	0	0.0546884
R_IFJa	0	0	1	0	0	0
R_IFJp	0	8.9059e-05	1	1	0	0.0357021
R_IFSp	0	0.000493541	1	2	0	0.0903862
R_IFSa	0	0.00106995	1	7	0	0.117539
R_p9-46v	0	0.000338634	1	1	0	0.0565947
R_46	0	0.000102757	1	0	0	0.0503304
R_a9-46v	0	0.00174484	1	5	0	0.113087
R_9-46d	0	0.00136142	1	4	0	0.126576
R_9a	0.00108876	0.0116487	1	52	0.314555	0.204022
R_10v	0	0.00860636	1	37	0	0.153767
R_a10p	0.000830224	0.00997763	1	60	0.264712	0.190725
R_10pp	0.00976926	0.0397282	0.000588148	105	0.32016	0.131853
R_11l	0	0.0124424	1	29	0	0.189517
R_13l	0	0.00833799	1	54	0	0.148568
R_OFC	0.00286792	0.00986404	1	61	0.259184	0.14721
R_47s	0.000780988	0.0119893	1	52	0.164202	0.156947
R_LIPd	0	0.000843959	1	10	0	0.110967
R_6a	0	0.000499425	1	2	0	0.084349
R_i6-8	0	0.00242487	1	3	0	0.0868003
R_s6-8	0	0.00986233	1	7	0	0.117241
R_43	0	0.000313151	1	1	0	0.0813029
R_OP4	0	0.000143401	1	0	0	0.0644439
R_OP1	0	0	1	0	0	0
R_OP2-3	0	8.563e-05	1	0	0	0.0181737
R_52	0	0	1	0	0	0
R_RI	0	0.000256539	1	2	0	0.0463917
R_PFcm	0	0	1	0	0	0
R_PoI2	0	0.000423847	1	1	0	0.0720262
R_TA2	0	0.000797276	1	3	0	0.11983
R_FOP4	0	0.00236475	1	3	0	0.0787843
R_MI	0	0.00056945	1	2	0	0.067379
R_Pir	0.0077058	0.0582134	1.45084e-05	110	0.275118	0.134759
R_AVI	0	0.000552887	1	3	0	0.0630659
R_AAIC	0.00107647	0.0200928	1	63	0.0704785	0.141364
R_FOP1	0	0	1	0	0	0
R_FOP3	0	0.000357776	1	3	0	0.0372254
R_FOP2	0	7.23253e-05	1	1	0	0.0275568
R_PFt	0	0	1	0	0	0
R_AIP	0	0.000558075	1	3	0	0.107934
R_EC	0.00605553	0.0205821	5.30301e-09	119	0.327151	0.142306
R_PreS	0.00478057	0.0102783	7.17626e-10	121	0.317468	0.148801
R_H	0.0104508	0.0186207	2.09452e-20	140	0.331563	0.121424
R_ProS	0	0.0045928	1	44	0	0.181013
R_PeEc	0.0262176	0.0510738	2.43726e-17	135	0.32286	0.0909725
R_STGa	0	0.00109048	1	4	0	0.111341
R_PBelt	0	0.00025689	1	1	0	0.0336478
R_A5	0	0.000794225	1	1	0	0.123511
R_PHA1	0.002583	0.0109853	1	78	0.32484	0.176848
R_PHA3	0	0.00115663	1	26	0	0.149119
R_STSda	0	0.000689038	1	2	0	0.118877
R_STSdp	0	0.000316538	1	2	0	0.0729473
R_STSvp	0	0.000820648	1	3	0	0.0855063
R_TGd	0.0855187	0.0813429	3.43914e-19	138	0.314283	0.0957308
R_TE1a	0	0.000764629	1	2	0	0.0904363
R_TE1p	0	0.0028322	1	5	0	0.145621
R_TE2a	0	0.00685824	1	9	0	0.155505
R_TF	0.00757352	0.0267363	1	88	0.313708	0.141082
R_TE2p	0	0.00161201	1	8	0	0.135137
R_PHT	0	0.003583	1	7	0	0.127419
R_PH	0	0.00187045	1	10	0	0.150327
R_TPOJ1	0	0.00057021	1	3	0	0.0767883
R_TPOJ2	0	0.000687522	1	4	0	0.104623
R_TPOJ3	0	0.000746945	1	11	0	0.101576
R_DVT	0	0.00420713	1	42	0	0.208637
R_PGp	0	0.01023	1	34	0	0.219537
R_IP2	0	0.000104491	1	2	0	0.0499455
R_IP1	0	0.00639645	1	30	0	0.210502
R_IP0	0	0.00370168	1	19	0	0.184359
R_PFop	0	0.000259253	1	1	0	0.0476321
R_PF	0	0.000219455	1	0	0	0.0546178
R_PFm	0	0.00131008	1	2	0	0.129987
R_PGi	0	0.00381597	1	7	0	0.12975
R_PGs	0	0.0114513	1	29	0	0.204582
R_V6A	0.00304309	0.0306627	0.00110721	104	0.437109	0.21874
R_VMV1	0	0.00178032	1	19	0	0.184727
R_VMV3	0	0.00108754	1	21	0	0.151294
R_PHA2	0.000307692	0.00526906	1	66	0	0.179253
R_V4t	0	0.000831735	1	10	0	0.106472
R_FST	0	0.000380677	1	6	0	0.0892819
R_V3CD	0	0.00558278	1	16	0	0.149476
R_LO3	0	0.00347635	1	11	0	0.130314
R_VMV2	0.0010015	0.00386642	1	82	0.181754	0.199107
R_31pd	0	0.00064442	1	9	0	0.110469
R_31a	0	0.00211293	1	20	0	0.151566
R_VVC	0	0.00243526	1	6	0	0.169447
R_25	0	0.00385984	1	41	0	0.138081
R_s32	0	0.00494538	1	34	0	0.120055
R_pOFC	0.0193863	0.0297697	2.09452e-20	140	0.313692	0.111108
R_PoI1	0	0.0036424	1	31	0	0.173771
R_Ig	0	0.000201556	1	2	0	0.0308523
R_FOP5	0	0.000571996	1	2	0	0.0683945
R_p10p	0.000845527	0.00908224	1	55	0.226491	0.186656
R_p47r	0	0.00263323	1	8	0	0.142117
R_TGv	0.00609789	0.0249677	1	89	0.295749	0.157187
R_MBelt	0	0.00041178	1	4	0	0.0656788
R_LBelt	0	0.000430561	1	3	0	0.0663288
R_A4	0	0.000767128	1	2	0	0.0999798
R_STSva	0	0.000731831	1	4	0	0.111489
R_TE1m	0	0.00186877	1	9	0	0.140675
R_PI	0	0.000870043	1	18	0	0.127855
R_a32pr	0	0.000399377	1	2	0	0.0704861
R_p24	0	0.00914116	1	21	0	0.112109
L_Thal	0.00951354	0.0325012	1	56	0.415674	0.189213
L_Caud	0.000659053	0.0135703	1	37	0	0.212958
L_Puta	0	0.0028854	1	3	0	0.200847
L_Pall	0.00105744	0.00703088	1	48	0.294939	0.212408
L_Hipp	0.00154137	0.00895799	1	33	0.38237	0.222053
L_Amyg	0	0.00159144	1	11	0	0.149706
L_Nacc	0	0.00182783	1	32	0	0.191296
R_Thal	0.0476779	0.0544754	3.43914e-19	138	0.29227	0.062894
R_Caud	0.0147915	0.0455774	2.30089e-07	115	0.229449	0.0919975
R_Puta	0.00401137	0.0122031	1	42	0.246339	0.141733
R_Pall	0.00488401	0.00749568	0.482483	92	0.317042	0.156121
R_Hipp	0.0735694	0.0764026	2.34307e-24	146	0.337086	0.083829
R_Amyg	0.0176778	0.0376548	7.06779e-14	129	0.324196	0.131919
R_Nacc	0.000560393	0.00461676	1	71	0.0729203	0.157009

## Sheet: R_AM
ROI	medianFN	sdFN	FDR	stats	medianFA	sdFA
L_V1	0	0.0350931	1	31	0	0.233595
L_MST	0	0	1	0	0	0
L_V6	0	0.010421	1	13	0	0.131253
L_V2	0	0.0254094	1	19	0	0.202876
L_V3	0	0.0174695	1	10	0	0.16134
L_V4	0	0.000905874	1	2	0	0.0767125
L_V8	0	0.00175194	1	2	0	0.0529595
L_4	0	0.0609849	1	8	0	0.137597
L_3b	0	0.0178135	1	4	0	0.0986005
L_FEF	0	0	1	0	0	0
L_PEF	0	0.000116203	1	1	0	0.023546
L_55b	0	0	1	0	0	0
L_V3A	0	0.00300856	1	12	0	0.131461
L_RSC	0	0.00285834	1	14	0	0.118514
L_POS2	0	0.00520501	1	12	0	0.148795
L_V7	0	0.000142365	1	1	0	0.0525465
L_IPS1	0	0.00128305	1	3	0	0.0637132
L_FFC	0	0.000702203	1	1	0	0.0578824
L_V3B	0	0	1	0	0	0
L_LO1	0	0	1	0	0	0
L_LO2	0	0.000708532	1	1	0	0.0314358
L_PIT	0	0	1	0	0	0
L_MT	0	0	1	0	0	0
L_A1	0	0	1	0	0	0
L_PSL	0	0	1	0	0	0
L_SFL	0	0.0329019	1	14	0	0.137944
L_PCV	0	0.00961568	1	2	0	0.0590759
L_STV	0	0	1	0	0	0
L_7Pm	0	0.00258712	1	13	0	0.142404
L_7m	0	0.00327645	1	5	0	0.085391
L_POS1	0	0.00175397	1	4	0	0.088263
L_23d	0	0.00239908	1	7	0	0.0720146
L_v23ab	0	0.00137272	1	6	0	0.0757193
L_d23ab	0	0.00246348	1	3	0	0.0542964
L_31pv	0	0.00105892	1	4	0	0.070716
L_5m	0	0.00105192	1	3	0	0.0730375
L_5mv	0	0.000617009	1	2	0	0.0606924
L_23c	0	0.0011733	1	2	0	0.0587969
L_5L	0	0.0047563	1	12	0	0.131152
L_24dd	0	0.00294553	1	2	0	0.0484118
L_24dv	0	0	1	0	0	0
L_7AL	0	0.00575747	1	9	0	0.111687
L_SCEF	0	0.0116341	1	2	0	0.0509771
L_6ma	0	0.00725408	1	9	0	0.120122
L_7Am	0	0.00331653	1	14	0	0.14837
L_7PL	0	0.0080377	1	24	0	0.174717
L_7PC	0	0.0024644	1	3	0	0.0639458
L_LIPv	0	0.000727855	1	1	0	0.0295095
L_VIP	0	0.00885927	1	12	0	0.124796
L_MIP	0	0.000525877	1	3	0	0.0636077
L_1	0	0.00748449	1	6	0	0.12845
L_2	0	0.000280927	1	0	0	0.0336056
L_3a	0	0.000515533	1	2	0	0.0489272
L_6d	0	0.00231963	1	3	0	0.0657636
L_6mp	0	0.0100417	1	12	0	0.121068
L_6v	0	0.000116203	1	0	0	0.0250582
L_p24pr	0	0.000571668	1	5	0	0.0435694
L_33pr	0	0.00367035	1	10	0	0.0717629
L_a24pr	0	0.000492125	1	2	0	0.0414897
L_p32pr	0	0.000141781	1	1	0	0.0377826
L_a24	0	0.0195454	1	21	0	0.0768628
L_d32	0	0.000152384	1	0	0	0.0440822
L_8BM	0	0.00139912	1	2	0	0.0672214
L_p32	0	0.00544322	1	4	0	0.0391689
L_10r	0	0.0164963	1	19	0	0.107489
L_47m	0	0.00105374	1	3	0	0.070029
L_8Av	0	0.000613641	1	2	0	0.0558672
L_8Ad	0	5.45767e-05	1	0	0	0.0331539
L_9m	0	0.0062751	1	4	0	0.0630719
L_8BL	0	0.00995795	1	7	0	0.106934
L_9p	0	0.00282766	1	7	0	0.099715
L_10d	0	0.0125821	1	16	0	0.143326
L_8C	0	0.000123141	1	0	0	0.044673
L_44	0	0.000116203	1	0	0	0.0248937
L_45	0	0.000835086	1	3	0	0.0689891
L_47l	0	0.00141586	1	5	0	0.0750781
L_a47r	0	0.050695	1	14	0	0.136597
L_6r	0	0.000116203	1	0	0	0.0283925
L_IFJa	0	0	1	0	0	0
L_IFJp	0	0	1	0	0	0
L_IFSp	0	0	1	0	0	0
L_IFSa	0	0.00215738	1	3	0	0.0599808
L_p9-46v	0	0	1	0	0	0
L_46	0	0.000212372	1	0	0	0.0271998
L_a9-46v	0	0.00127898	1	8	0	0.0845072
L_9-46d	0	0.000179516	1	0	0	0.0300651
L_9a	0	0.0163987	1	11	0	0.113976
L_10v	0	0.00639362	1	17	0	0.109763
L_a10p	0	0.0124452	1	14	0	0.114192
L_10pp	0	0.0312465	1	36	0	0.162646
L_11l	0	0.0129431	1	14	0	0.118451
L_13l	0	0.0013196	1	3	0	0.0401881
L_OFC	0	0.0453567	1	15	0	0.141452
L_47s	0	0.00728884	1	2	0	0.0699386
L_LIPd	0	0	1	0	0	0
L_6a	0	0	1	0	0	0
L_i6-8	0	0.000424743	1	1	0	0.031748
L_s6-8	0	0.00468145	1	2	0	0.0578141
L_43	0	0	1	0	0	0
L_OP4	0	0	1	0	0	0
L_OP1	0	0	1	0	0	0
L_OP2-3	0	0	1	0	0	0
L_52	0	0.000800641	1	1	0	0.0452003
L_RI	0	0	1	0	0	0
L_PFcm	0	0	1	0	0	0
L_PoI2	0	0.00123176	1	1	0	0.016253
L_TA2	0	0.00151064	1	1	0	0.0368619
L_FOP4	0	0.000363928	1	1	0	0.0163145
L_MI	0	0	1	0	0	0
L_Pir	0	0.00629732	1	7	0	0.0811715
L_AVI	0	0.00160737	1	2	0	0.0562361
L_AAIC	0	0.000449248	1	2	0	0.0728684
L_FOP1	0	0	1	0	0	0
L_FOP3	0	0	1	0	0	0
L_FOP2	0	0	1	0	0	0
L_PFt	0	0	1	0	0	0
L_AIP	0	0	1	0	0	0
L_EC	0	0.00685225	1	23	0	0.124126
L_PreS	0	0.0030674	1	22	0	0.132548
L_H	0	0.00957036	1	28	0	0.14329
L_ProS	0	0.00579381	1	23	0	0.165648
L_PeEc	0	0.0139768	1	27	0	0.152698
L_STGa	0	0.00064981	1	2	0	0.0481882
L_PBelt	0	0	1	0	0	0
L_A5	0	0	1	0	0	0
L_PHA1	0	0.00419263	1	10	0	0.0938195
L_PHA3	0	0.0064949	1	7	0	0.0892095
L_STSda	0	0	1	0	0	0
L_STSdp	0	0	1	0	0	0
L_STSvp	0	0	1	0	0	0
L_TGd	0	0.0691812	1	31	0	0.184485
L_TE1a	0	0	1	0	0	0
L_TE1p	0	0	1	0	0	0
L_TE2a	0	0	1	0	0	0
L_TF	0	0.00242492	1	7	0	0.0850378
L_TE2p	0	0.000525533	1	2	0	0.0466928
L_PHT	0	0	1	0	0	0
L_PH	0	0.00069722	1	1	0	0.0250374
L_TPOJ1	0	0	1	0	0	0
L_TPOJ2	0	0	1	0	0	0
L_TPOJ3	0	0	1	0	0	0
L_DVT	0	0.00138171	1	9	0	0.132177
L_PGp	0	0.000800641	1	1	0	0.0326631
L_IP2	0	0	1	0	0	0
L_IP1	0	0.000272791	1	1	0	0.0352419
L_IP0	0	0	1	0	0	0
L_PFop	0	0	1	0	0	0
L_PF	0	0	1	0	0	0
L_PFm	0	0.00065701	1	1	0	0.0427854
L_PGi	0	0	1	0	0	0
L_PGs	0	0.0021281	1	2	0	0.0750837
L_V6A	0	0.00129956	1	12	0	0.14004
L_VMV1	0	0.00382755	1	4	0	0.0668007
L_VMV3	0	9.13973e-05	1	1	0	0.0314075
L_PHA2	0	0.000540973	1	1	0	0.0230487
L_V4t	0	0.000147993	1	1	0	0.0184285
L_FST	0	0	1	0	0	0
L_V3CD	0	0	1	0	0	0
L_LO3	0	0	1	0	0	0
L_VMV2	0	0.00744401	1	19	0	0.123569
L_31pd	0	0.00116184	1	2	0	0.0491456
L_31a	0	0.000351158	1	1	0	0.0269678
L_VVC	0	0.000200917	1	0	0	0.0394261
L_25	0	0.016833	1	23	0	0.0985461
L_s32	0	0.029346	1	24	0	0.112383
L_pOFC	0	0.0239307	1	42	0	0.153904
L_PoI1	0	0.00143707	1	2	0	0.0790524
L_Ig	0	0	1	0	0	0
L_FOP5	0	0.0010008	1	1	0	0.0301598
L_p10p	0	0.0161261	1	17	0	0.134972
L_p47r	0	0.00149674	1	6	0	0.0701742
L_TGv	0	0.0167964	1	17	0	0.147256
L_MBelt	0	0	1	0	0	0
L_LBelt	0	0	1	0	0	0
L_A4	0	0	1	0	0	0
L_STSva	0	0	1	0	0	0
L_TE1m	0	0	1	0	0	0
L_PI	0	0.00284074	1	2	0	0.0542158
L_a32pr	0	0.000565025	1	1	0	0.0216086
L_p24	0	0.00889904	1	14	0	0.0713959
R_V1	0.0149938	0.0749956	1	82	0.377637	0.222497
R_MST	0	0	1	0	0	0
R_V6	0	0.0132584	1	19	0	0.148919
R_V2	0.00237004	0.0344448	1	52	0	0.216287
R_V3	0	0.0263246	1	40	0	0.216936
R_V4	0	0.00981439	1	11	0	0.155639
R_V8	0	0.0209878	1	8	0	0.0962036
R_4	0	0.0723678	1	25	0	0.185269
R_3b	0	0.014554	1	13	0	0.141941
R_FEF	0	0.00110052	1	2	0	0.0527039
R_PEF	0	0	1	0	0	0
R_55b	0	0.000295985	1	1	0	0.0349172
R_V3A	0	0.0534701	1	49	0	0.216245
R_RSC	0	0.00793326	1	18	0	0.11417
R_POS2	0	0.0163374	1	36	0	0.192443
R_V7	0	0.0207588	1	26	0	0.170461
R_IPS1	0	0.000603501	1	5	0	0.091836
R_FFC	0	0.00509003	1	8	0	0.115203
R_V3B	0	0.00128434	1	4	0	0.0720053
R_LO1	0	0.00348158	1	3	0	0.0530966
R_LO2	0	0.00205358	1	1	0	0.0410942
R_PIT	0	0.0114931	1	10	0	0.103623
R_MT	0	0.00160128	1	1	0	0.0387271
R_A1	0	0.000399987	1	1	0	0.0215144
R_PSL	0	0.000384996	1	1	0	0.0532254
R_SFL	0	0.0358795	1	15	0	0.137974
R_PCV	0	0.00137166	1	8	0	0.118208
R_STV	0	0.000384996	1	1	0	0.053435
R_7Pm	0	0.0066884	1	13	0	0.133866
R_7m	0	0.00401033	1	8	0	0.111834
R_POS1	0	0.0062265	1	14	0	0.129029
R_23d	0	0.00886474	1	10	0	0.0979629
R_v23ab	0	0.00324945	1	10	0	0.0951985
R_d23ab	0	0.00183767	1	6	0	0.0699866
R_31pv	0	0.00280356	1	7	0	0.101192
R_5m	0	0.00285979	1	6	0	0.101287
R_5mv	0	0.00294661	1	3	0	0.0738996
R_23c	0	0.00388939	1	2	0	0.0690601
R_5L	0	0.0165025	1	29	0	0.171645
R_24dd	0	0.000585839	1	3	0	0.0662295
R_24dv	0	0	1	0	0	0
R_7AL	0	0.0124755	1	19	0	0.138101
R_SCEF	0	0.000311676	1	1	0	0.0520472
R_6ma	0	0.0182984	1	13	0	0.140525
R_7Am	0	0.012298	1	17	0	0.141334
R_7PL	0	0.016482	1	20	0	0.14951
R_7PC	0	0.00786743	1	20	0	0.151588
R_LIPv	0	0.000427656	1	5	0	0.0784835
R_VIP	0	0.0130924	1	28	0	0.164222
R_MIP	0	0.0005695	1	6	0	0.0829218
R_1	0	0.0239773	1	22	0	0.159901
R_2	0	0.00160009	1	2	0	0.0632194
R_3a	0	0.00281854	1	11	0	0.107836
R_6d	0	0.0318608	1	9	0	0.102107
R_6mp	0	0.0171957	1	14	0	0.1373
R_6v	0	0.00234141	1	2	0	0.0533396
R_p24pr	0	0.00501694	1	2	0	0.0503798
R_33pr	0	0.00360726	1	10	0	0.0724489
R_a24pr	0	0.000927838	1	4	0	0.050557
R_p32pr	0	0.000150496	1	1	0	0.0281891
R_a24	0	0.0259935	1	32	0	0.11102
R_d32	0	0.00107712	1	1	0	0.0293427
R_8BM	0	0.00561589	1	6	0	0.0927567
R_p32	0	0.00335754	1	7	0	0.0604448
R_10r	0	0.0143932	1	20	0	0.0910478
R_47m	0	0.00431853	1	7	0	0.0727589
R_8Av	0	0	1	0	0	0.0318393
R_8Ad	0	0.00325603	1	6	0	0.0884102
R_9m	0	0.0170489	1	14	0	0.132938
R_8BL	0	0.0187056	1	19	0	0.149569
R_9p	0	0.00540687	1	15	0	0.118791
R_10d	0	0.0282149	1	36	0	0.177295
R_8C	0	0	1	0	0	0
R_44	0	0.00100721	1	1	0	0.0424077
R_45	0	0.00193833	1	2	0	0.0708425
R_47l	0	0.00249398	1	3	0	0.0829044
R_a47r	0	0.0164133	1	21	0	0.168462
R_6r	0	0.00208818	1	1	0	0.0392525
R_IFJa	0	0.000141958	1	1	0	0.0339803
R_IFJp	0	0	1	0	0	0
R_IFSp	0	0	1	0	0	0
R_IFSa	0	0.00566978	1	8	0	0.104769
R_p9-46v	0	0	1	0	0	0
R_46	0	0.000544654	1	1	0	0.0308312
R_a9-46v	0	0.0184774	1	2	0	0.0650177
R_9-46d	0	0.00405532	1	5	0	0.0828304
R_9a	0	0.0305185	1	32	0	0.173092
R_10v	0	0.0146229	1	22	0	0.139746
R_a10p	0	0.0142221	1	29	0	0.155173
R_10pp	0.00354896	0.0531269	1	74	0	0.183692
R_11l	0	0.009551	1	18	0	0.158676
R_13l	0	0.00882091	1	26	0	0.132622
R_OFC	0	0.0234868	1	35	0	0.157029
R_47s	0	0.0134408	1	21	0	0.115801
R_LIPd	0	0.000950446	1	4	0	0.0687817
R_6a	0	0.00102959	1	3	0	0.0545608
R_i6-8	0	0.00453425	1	1	0	0.0479227
R_s6-8	0	0.00642318	1	12	0	0.102728
R_43	0	0.000857117	1	1	0	0.0561851
R_OP4	0	0.00205776	1	3	0	0.0600985
R_OP1	0	6.66645e-05	1	0	0	0.0178727
R_OP2-3	0	0	1	0	0	0.0328235
R_52	0	0	1	0	0	0
R_RI	0	0.000992175	1	2	0	0.0466053
R_PFcm	0	9.25596e-05	1	0	0	0.0243694
R_PoI2	0	0.000942391	1	3	0	0.0569338
R_TA2	0	0.000227761	1	1	0	0.0488635
R_FOP4	0	0.00100259	1	1	0	0.0236926
R_MI	0	0.00108437	1	2	0	0.0367641
R_Pir	0	0.019902	1	55	0	0.162276
R_AVI	0	0.000516542	1	1	0	0.0386245
R_AAIC	0	0.0127029	1	23	0	0.10856
R_FOP1	0	0	1	0	0	0
R_FOP3	0	0.000997842	1	3	0	0.0557966
R_FOP2	0	0	1	0	0	0
R_PFt	0	0.00205293	1	1	0	0.0297839
R_AIP	0	0.000312915	1	2	0	0.0559926
R_EC	0	0.0353588	1	65	0	0.175773
R_PreS	0	0.0148246	1	67	0	0.181421
R_H	0.00181074	0.0309256	1	81	0	0.193997
R_ProS	0	0.0133473	1	44	0	0.168581
R_PeEc	0.0136487	0.058455	0.691939	91	0.259403	0.180516
R_STGa	0	0.0003963	1	2	0	0.0510303
R_PBelt	0	0	1	0	0	0
R_A5	0	0.00596381	1	2	0	0.0760186
R_PHA1	0	0.0123683	1	37	0	0.158962
R_PHA3	0	0.00230709	1	11	0	0.0960813
R_STSda	0	0.000989599	1	1	0	0.0499319
R_STSdp	0	0	1	0	0	0
R_STSvp	0	0.00691912	1	1	0	0.0307936
R_TGd	0.0359123	0.0979279	0.000289697	106	0.303399	0.166173
R_TE1a	0	0.000234201	1	0	0	0.0475153
R_TE1p	0	0.00189744	1	1	0	0.08864
R_TE2a	0	0.0044867	1	6	0	0.110132
R_TF	0	0.0167426	1	46	0	0.181949
R_TE2p	0	0.00341418	1	6	0	0.0878
R_PHT	0	0.000762623	1	2	0	0.0716702
R_PH	0	0.00331923	1	5	0	0.0887747
R_TPOJ1	0	0.0019869	1	1	0	0.0446234
R_TPOJ2	0	0.00124237	1	1	0	0.033902
R_TPOJ3	0	0.000857471	1	4	0	0.0712978
R_DVT	0	0.00356689	1	16	0	0.141085
R_PGp	0	0.00761048	1	15	0	0.147473
R_IP2	0	0.000113005	1	1	0	0.0394694
R_IP1	0	0.00273334	1	9	0	0.109535
R_IP0	0	0.00151627	1	7	0	0.108798
R_PFop	0	6.66645e-05	1	0	0	0.0244579
R_PF	0	0.00472279	1	2	0	0.0449906
R_PFm	0	0.00968499	1	2	0	0.065471
R_PGi	0	0.00142395	1	4	0	0.0826701
R_PGs	0	0.0118504	1	11	0	0.130785
R_V6A	0	0.0116147	1	32	0	0.180466
R_VMV1	0	0.00214623	1	7	0	0.107193
R_VMV3	0	0.000775627	1	3	0	0.0627203
R_PHA2	0	0.00892028	1	35	0	0.160641
R_V4t	0	0.000381374	1	2	0	0.0387626
R_FST	0	0	1	0	0	0.0298226
R_V3CD	0	0.0013134	1	3	0	0.0718982
R_LO3	0	0.000702196	1	4	0	0.0625717
R_VMV2	0	0.0348163	1	53	0	0.185776
R_31pd	0	0.00492844	1	4	0	0.0674333
R_31a	0	0.00327179	1	4	0	0.065753
R_VVC	0	0.0126213	1	4	0	0.101235
R_25	0	0.00425019	1	16	0	0.0703501
R_s32	0	0.0131828	1	15	0	0.0809032
R_pOFC	0.00871497	0.0465654	1	84	0.168066	0.180389
R_PoI1	0	0.00594427	1	16	0	0.132115
R_Ig	0	0.00242618	1	1	0	0.0276552
R_FOP5	0	0	1	0	0	0
R_p10p	0	0.0330742	1	36	0	0.166064
R_p47r	0	0.0086404	1	9	0	0.114287
R_TGv	0	0.0418807	1	49	0	0.177478
R_MBelt	0	0	1	0	0	0
R_LBelt	0	0.000360432	1	2	0	0.0469887
R_A4	0	0.00302009	1	3	0	0.0661784
R_STSva	0	0.00197689	1	1	0	0.0315947
R_TE1m	0	0.00397275	1	2	0	0.04776
R_PI	0	0.000314893	1	2	0	0.0426763
R_a32pr	0	0.000793561	1	3	0	0.0463881
R_p24	0	0.0147255	1	20	0	0.0936351
L_Thal	0.00180192	0.0802738	1	45	0	0.196252
L_Caud	0	0.0245732	1	15	0	0.145343
L_Puta	0	0.00786899	1	7	0	0.139252
L_Pall	0	0.00554198	1	21	0	0.15217
L_Hipp	0	0.0216446	1	39	0	0.200644
L_Amyg	0	0.00610412	1	18	0	0.113851
L_Nacc	0	0.00615524	1	17	0	0.117885
R_Thal	0.0300769	0.104193	0.0585511	97	0.262277	0.152165
R_Caud	0	0.0347726	1	40	0	0.145867
R_Puta	0	0.0158375	1	17	0	0.160451
R_Pall	0	0.0961244	1	64	0	0.18238
R_Hipp	0.0417195	0.11676	0.00110721	104	0.298149	0.179869
R_Amyg	0.00277671	0.0471272	1	78	0.0774439	0.181451
R_Nacc	0	0.0153996	1	38	0	0.14661

## Sheet: R_PL
ROI	medianFN	sdFN	FDR	stats	medianFA	sdFA
L_V1	0	0.00610018	1	3	0	0.239877
L_MST	0	0	1	0	0	0
L_V6	0	0.00217188	1	5	0	0.122656
L_V2	0	0.0040273	1	2	0	0.213538
L_V3	0	0.00514574	1	7	0	0.197135
L_V4	0	0.000272176	1	0	0	0.0893445
L_V8	0	0.000378679	1	1	0	0.0582521
L_4	0	0.00392907	1	6	0	0.216139
L_3b	0	0.00279816	1	3	0	0.15627
L_FEF	0	0	1	0	0	0.0313024
L_PEF	0	0	1	0	0	0
L_55b	0	5.1389e-05	1	0	0	0.0327608
L_V3A	0	0.00174694	1	12	0	0.166775
L_RSC	0	0.000977688	1	12	0	0.115451
L_POS2	0	0.00401624	1	12	0	0.203135
L_V7	0	0.000415578	1	2	0	0.0787293
L_IPS1	0	0.000686306	1	2	0	0.0524012
L_FFC	0	0.00078719	1	1	0	0.113276
L_V3B	0	0	1	0	0	0
L_LO1	0	0	1	0	0	0
L_LO2	0	5.09313e-05	1	0	0	0.0470298
L_PIT	0	0.000130824	1	1	0	0.0257808
L_MT	0	0	1	0	0	0
L_A1	0	0	1	0	0	0
L_PSL	0	0	1	0	0	0
L_SFL	0	0.0132861	1	34	0	0.231194
L_PCV	0	0.00148451	1	1	0	0.0735568
L_STV	0	0	1	0	0	0
L_7Pm	0	0.00482318	1	19	0	0.173909
L_7m	0	0.000384726	1	2	0	0.0770494
L_POS1	0	0.000211023	1	0	0	0.0778422
L_23d	0	0	1	0	0	0.0209627
L_v23ab	0	0.00048979	1	5	0	0.0803469
L_d23ab	0	0.000368526	1	2	0	0.055547
L_31pv	0	0.000153559	1	0	0	0.0632219
L_5m	0	0.00124964	1	8	0	0.117311
L_5mv	0	0.00315278	1	6	0	0.114809
L_23c	0	0.000703485	1	2	0	0.0712079
L_5L	0	0.00678566	1	37	0	0.218622
L_24dd	0	0.000125773	1	0	0	0.0563138
L_24dv	0	0	1	0	0	0
L_7AL	0	0.00318276	1	25	0	0.203422
L_SCEF	0	0.00238936	1	2	0	0.106889
L_6ma	0	0.00837194	1	11	0	0.200415
L_7Am	0	0.0146885	1	21	0	0.211714
L_7PL	0	0.006324	1	38	0	0.221022
L_7PC	0	0.00225854	1	3	0	0.140174
L_LIPv	0	0.000210695	1	1	0	0.03027
L_VIP	0	0.00265957	1	20	0	0.181229
L_MIP	0	0.000528259	1	3	0	0.0721326
L_1	0	0.00383184	1	10	0	0.197251
L_2	0	0.000903396	1	2	0	0.121729
L_3a	0	0.000440953	1	7	0	0.0972147
L_6d	0	0.00174922	1	6	0	0.156927
L_6mp	0	0.00705605	1	16	0	0.213869
L_6v	0	0	1	0	0	0
L_p24pr	0	0	1	0	0	0
L_33pr	0	7.5461e-05	1	1	0	0.0386959
L_a24pr	0	0	1	0	0	0
L_p32pr	0	0	1	0	0	0.0359043
L_a24	0	0.000436085	1	3	0	0.0671352
L_d32	0	0.000169351	1	0	0	0.0794181
L_8BM	0	0.00252232	1	3	0	0.147909
L_p32	0	4.11218e-05	1	0	0	0.038661
L_10r	0	0.000534978	1	3	0	0.1029
L_47m	0	0.000382733	1	2	0	0.054816
L_8Av	0	0.00184009	1	2	0	0.104022
L_8Ad	0	0.00135651	1	3	0	0.119297
L_9m	0	0.0270017	1	3	0	0.169761
L_8BL	0	0.0103371	1	27	0	0.233923
L_9p	0	0.0082545	1	13	0	0.178245
L_10d	0	0.00362067	1	13	0	0.198663
L_8C	0	0.000847899	1	3	0	0.0604983
L_44	0	0	1	0	0	0.0357212
L_45	0	0.00173203	1	2	0	0.105016
L_47l	0	0.000919129	1	5	0	0.115563
L_a47r	0	0.00409282	1	13	0	0.180687
L_6r	0	0	1	0	0	0
L_IFJa	0	0	1	0	0	0
L_IFJp	0	0	1	0	0	0
L_IFSp	0	0.000384377	1	1	0	0.0595376
L_IFSa	0	0.00130005	1	5	0	0.110555
L_p9-46v	0	0.00102646	1	1	0	0.051613
L_46	0	0.00206139	1	1	0	0.107315
L_a9-46v	0	0.00259298	1	7	0	0.132142
L_9-46d	0	0.00291869	1	6	0	0.115867
L_9a	0	0.010516	1	16	0	0.214381
L_10v	0	0.000623818	1	1	0	0.0902793
L_a10p	0	0.00219213	1	21	0	0.149538
L_10pp	0	0.00282765	1	16	0	0.189751
L_11l	0	0.00263513	1	5	0	0.177262
L_13l	0	0.000808004	1	5	0	0.0994422
L_OFC	0	0.00276614	1	3	0	0.148292
L_47s	0	0.000129449	1	0	0	0.0296109
L_LIPd	0	0.00042139	1	1	0	0.0313475
L_6a	0	0.000174671	1	0	0	0.0623918
L_i6-8	0	0.000122054	1	0	0	0.0585474
L_s6-8	0	0.00228717	1	7	0	0.134458
L_43	0	0	1	0	0	0
L_OP4	0	0	1	0	0	0
L_OP1	0	0	1	0	0	0
L_OP2-3	0	0	1	0	0	0
L_52	0	0.000246731	1	1	0	0.0440432
L_RI	0	0	1	0	0	0
L_PFcm	0	0	1	0	0	0
L_PoI2	0	0.000206904	1	0	0	0.0725626
L_TA2	0	0	1	0	0	0
L_FOP4	0	9.04334e-05	1	0	0	0.053889
L_MI	0	0.00021389	1	0	0	0.0633335
L_Pir	0	0.000364703	1	5	0	0.0959467
L_AVI	0	0.000229933	1	2	0	0.0829312
L_AAIC	0	0.00058341	1	3	0	0.0711511
L_FOP1	0	0	1	0	0	0
L_FOP3	0	0.00027388	1	1	0	0.0591733
L_FOP2	0	0	1	0	0	0
L_PFt	0	0	1	0	0	0
L_AIP	0	0	1	0	0	0
L_EC	0	0.00193447	1	26	0	0.168527
L_PreS	0	0.00213073	1	28	0	0.157715
L_H	0	0.00273199	1	27	0	0.165641
L_ProS	0	0.000978092	1	12	0	0.150884
L_PeEc	0	0.00603908	1	18	0	0.182446
L_STGa	0	0.000120334	1	0	0	0.0600199
L_PBelt	0	0	1	0	0	0
L_A5	0	0	1	0	0	0
L_PHA1	0	0.00407795	1	17	0	0.145379
L_PHA3	0	0.0015362	1	7	0	0.104248
L_STSda	0	0.000172181	1	0	0	0.05168
L_STSdp	0	0	1	0	0	0
L_STSvp	0	0	1	0	0	0
L_TGd	0	0.0223539	1	13	0	0.199198
L_TE1a	0	0	1	0	0	0
L_TE1p	0	9.77592e-05	1	0	0	0.0635469
L_TE2a	0	0.000430076	1	1	0	0.0491851
L_TF	0	0.00169592	1	5	0	0.137151
L_TE2p	0	0.000547025	1	1	0	0.0959603
L_PHT	0	0	1	0	0	0.0181876
L_PH	0	4.79426e-05	1	0	0	0.0418271
L_TPOJ1	0	0	1	0	0	0
L_TPOJ2	0	0	1	0	0	0
L_TPOJ3	0	0	1	0	0	0
L_DVT	0	0.00307246	1	14	0	0.169394
L_PGp	0	0.000644781	1	1	0	0.0448262
L_IP2	0	0	1	0	0	0
L_IP1	0	5.09313e-05	1	0	0	0.0278899
L_IP0	0	0	1	0	0	0
L_PFop	0	0	1	0	0	0
L_PF	0	0	1	0	0	0
L_PFm	0	0.00053368	1	1	0	0.0483689
L_PGi	0	0	1	0	0	0
L_PGs	0	0.00137139	1	3	0	0.108599
L_V6A	0	0.00112065	1	17	0	0.161932
L_VMV1	0	0.00052837	1	4	0	0.0997399
L_VMV3	0	0.000124703	1	1	0	0.0392783
L_PHA2	0	0.00036782	1	2	0	0.0318495
L_V4t	0	0	1	0	0	0
L_FST	0	0	1	0	0	0
L_V3CD	0	0	1	0	0	0.0334394
L_LO3	0	0	1	0	0	0.0358536
L_VMV2	0	0.00219416	1	26	0	0.163099
L_31pd	0	0.000154329	1	1	0	0.065053
L_31a	0	0	1	0	0	0.0355097
L_VVC	0	0.00126504	1	1	0	0.116377
L_25	0	0.000500354	1	6	0	0.0978217
L_s32	0	0.000479439	1	7	0	0.111188
L_pOFC	0	0.00293474	1	35	0	0.181234
L_PoI1	0	0.000499801	1	2	0	0.0816468
L_Ig	0	0	1	0	0	0
L_FOP5	0	0	1	0	0	0
L_p10p	0	0.00584631	1	20	0	0.187282
L_p47r	0	0.00131217	1	4	0	0.0899556
L_TGv	0	0.0201265	1	14	0	0.18567
L_MBelt	0	0	1	0	0	0
L_LBelt	0	0	1	0	0	0
L_A4	0	0.000117568	1	0	0	0.03786
L_STSva	0	0	1	0	0	0
L_TE1m	0	0	1	0	0	0
L_PI	0	0.000574791	1	5	0	0.0937911
L_a32pr	0	0.000351498	1	2	0	0.0771859
L_p24	0	0.000198387	1	1	0	0.0412809
R_V1	0.0129843	0.0434624	1	77	0.461211	0.185648
R_MST	0	0.000426325	1	3	0	0.0591845
R_V6	0	0.00619633	1	45	0	0.238178
R_V2	0.0109782	0.0310692	1	74	0.455397	0.174748
R_V3	0.00375002	0.0258744	1	55	0.463904	0.221065
R_V4	0	0.0071321	1	28	0	0.225617
R_V8	0	0.000845166	1	5	0	0.109623
R_4	0.0153367	0.043413	1	86	0.452829	0.180525
R_3b	0.00325386	0.0227257	1	74	0.437439	0.22131
R_FEF	0	0.000813182	1	4	0	0.0807962
R_PEF	0	0	1	0	0	0
R_55b	0	0.000785993	1	3	0	0.0809085
R_V3A	0.00543793	0.0392483	0.0130519	100	0.481295	0.217892
R_RSC	0	0.00190151	1	13	0	0.133661
R_POS2	0.000912008	0.0139889	1	49	0.365515	0.228141
R_V7	0.000822032	0.0108866	1	76	0.430911	0.245802
R_IPS1	0	0.0012129	1	15	0	0.167726
R_FFC	0	0.00192783	1	8	0	0.157129
R_V3B	0	0.00220688	1	33	0	0.203229
R_LO1	0	0.00162613	1	10	0	0.114788
R_LO2	0	0.000557068	1	4	0	0.0937725
R_PIT	0	0.00361728	1	9	0	0.137004
R_MT	0	0.000381094	1	4	0	0.080508
R_A1	0	0.000288636	1	2	0	0.0508266
R_PSL	0	0.000121408	1	0	0	0.0556627
R_SFL	0.00477995	0.0324576	0.340224	93	0.43414	0.205443
R_PCV	0	0.000686897	1	4	0	0.11037
R_STV	0	0.000552639	1	2	0	0.0768273
R_7Pm	0	0.00331925	1	28	0	0.189687
R_7m	0	0.000771382	1	3	0	0.107928
R_POS1	0	0.0036086	1	8	0	0.159759
R_23d	0	9.05632e-05	1	0	0	0.0580931
R_v23ab	0	0.000473578	1	4	0	0.0703437
R_d23ab	0	0.000123365	1	1	0	0.0437655
R_31pv	0	0.000494638	1	2	0	0.0771654
R_5m	0	0.00329437	1	26	0	0.198963
R_5mv	0	0.0065216	1	6	0	0.139651
R_23c	0	0.000142986	1	0	0	0.0572515
R_5L	0.00411526	0.0312716	1	88	0.412437	0.214679
R_24dd	0	0.00020556	1	0	0	0.0623463
R_24dv	0	0	1	0	0	0
R_7AL	0.00225298	0.0154244	1	87	0.420801	0.225596
R_SCEF	0	0.00415361	1	5	0	0.103153
R_6ma	0.00143269	0.032628	1	59	0.412517	0.21703
R_7Am	0	0.0218681	1	50	0	0.226495
R_7PL	0.00109611	0.0170317	1	80	0.370632	0.227256
R_7PC	0.00418852	0.0310371	1	88	0.427956	0.220012
R_LIPv	0	0.00188795	1	14	0	0.152008
R_VIP	0.00335997	0.0237605	0.0585511	97	0.434675	0.218472
R_MIP	0	0.00904632	1	22	0	0.1751
R_1	0.00828835	0.0333236	1	82	0.44995	0.202189
R_2	0	0.00292033	1	8	0	0.205472
R_3a	0	0.00362499	1	40	0	0.208305
R_6d	0	0.0125729	1	32	0	0.208025
R_6mp	0.00218223	0.0288668	1	64	0.419086	0.222063
R_6v	0	0.000522803	1	1	0	0.107082
R_p24pr	0	0.000330843	1	1	0	0.028775
R_33pr	0	0	1	0	0	0
R_a24pr	0	0.000170956	1	1	0	0.0459205
R_p32pr	0	8.01429e-05	1	0	0	0.0410504
R_a24	0	0.000743304	1	3	0	0.0934603
R_d32	0	3.0431e-05	1	0	0	0.0473972
R_8BM	0	0.00304087	1	11	0	0.199902
R_p32	0	0	1	0	0	0.0344239
R_10r	0	0.000595313	1	8	0	0.106569
R_47m	0	0.00127987	1	7	0	0.0873378
R_8Av	0	0.00506018	1	9	0	0.14937
R_8Ad	0	0.00917554	1	20	0	0.200585
R_9m	0	0.0272031	1	33	0	0.226806
R_8BL	0.0148451	0.0662922	0.00398647	102	0.453106	0.17072
R_9p	0.00358351	0.032192	1	86	0.440402	0.216818
R_10d	0.00653155	0.0420259	0.482483	92	0.423385	0.191852
R_8C	0	0.000761079	1	4	0	0.0891924
R_44	0	0.00368699	1	7	0	0.149722
R_45	0	0.00757351	1	13	0	0.159426
R_47l	0	0.00241869	1	13	0	0.15888
R_a47r	0.00234439	0.0501098	1	62	0.406465	0.211902
R_6r	0	0.000670754	1	1	0	0.102966
R_IFJa	0	6.64984e-05	1	1	0	0.0373243
R_IFJp	0	0.000108195	1	1	0	0.0366011
R_IFSp	0	0.00268083	1	14	0	0.132221
R_IFSa	0	0.01051	1	23	0	0.197648
R_p9-46v	0	0.00567074	1	14	0	0.164167
R_46	0	0.00648307	1	16	0	0.175714
R_a9-46v	0	0.00956566	1	19	0	0.17599
R_9-46d	0	0.0102653	1	29	0	0.2125
R_9a	0.0118861	0.0398632	6.77969e-06	111	0.447614	0.175859
R_10v	0	0.0028545	1	8	0	0.14766
R_a10p	0.00407916	0.0377396	0.482483	92	0.39192	0.194148
R_10pp	0.0219552	0.0648717	1.88597e-09	120	0.393738	0.120001
R_11l	0	0.0152783	1	21	0	0.203836
R_13l	0	0.00471841	1	31	0	0.156003
R_OFC	0	0.00293554	1	16	0	0.172428
R_47s	0	0.00226457	1	16	0	0.164898
R_LIPd	0	0.000679019	1	9	0	0.121313
R_6a	0	0.00329052	1	3	0	0.12547
R_i6-8	0	0.00148873	1	9	0	0.134154
R_s6-8	0	0.00633782	1	25	0	0.198238
R_43	0	0.000381669	1	1	0	0.0891471
R_OP4	0	0.00047582	1	1	0	0.113283
R_OP1	0	4.37987e-05	1	0	0	0.0306999
R_OP2-3	0	0	1	0	0	0
R_52	0	0.000101855	1	2	0	0.0529015
R_RI	0	0.000712664	1	2	0	0.0676263
R_PFcm	0	0.000103043	1	0	0	0.037252
R_PoI2	0	0.000863781	1	1	0	0.0772941
R_TA2	0	0.000870888	1	10	0	0.146685
R_FOP4	0	0.000351135	1	2	0	0.0886844
R_MI	0	0.00139713	1	3	0	0.0822783
R_Pir	0.00180996	0.0184995	1	75	0.303587	0.180287
R_AVI	0	0.000443532	1	1	0	0.0670483
R_AAIC	0	0.00525816	1	18	0	0.15904
R_FOP1	0	0.000202303	1	1	0	0.047357
R_FOP3	0	0.00022117	1	3	0	0.0647782
R_FOP2	0	0.000114214	1	1	0	0.0332101
R_PFt	0	0.000617374	1	2	0	0.0518618
R_AIP	0	0.00123098	1	6	0	0.115456
R_EC	0.00362989	0.0171281	0.145007	95	0.310632	0.167544
R_PreS	0.00352951	0.0133238	0.000144627	107	0.303395	0.165378
R_H	0.003876	0.0108827	0.000289697	106	0.295637	0.170226
R_ProS	0	0.00232447	1	36	0	0.169131
R_PeEc	0.0151873	0.0294601	1.45084e-05	110	0.340362	0.118609
R_STGa	0	0.00164249	1	4	0	0.109364
R_PBelt	0	0.000619342	1	5	0	0.0977699
R_A5	0	0.00281847	1	5	0	0.151425
R_PHA1	0.00155008	0.010283	1	59	0.292809	0.186994
R_PHA3	0	0.0014724	1	20	0	0.136227
R_STSda	0	0.00044247	1	1	0	0.0978818
R_STSdp	0	0.000995219	1	3	0	0.0904992
R_STSvp	0	0.00278204	1	6	0	0.108776
R_TGd	0.0292503	0.0513051	0.00214351	103	0.337168	0.12815
R_TE1a	0	0.000642762	1	1	0	0.0761632
R_TE1p	0	0.00294526	1	6	0	0.156616
R_TE2a	0	0.00161849	1	2	0	0.133507
R_TF	0.00269253	0.023069	1	57	0.325623	0.172149
R_TE2p	0	0.000653264	1	1	0	0.141054
R_PHT	0	0.00113971	1	5	0	0.107148
R_PH	0	0.00155463	1	5	0	0.138085
R_TPOJ1	0	0.00140036	1	4	0	0.0966463
R_TPOJ2	0	0.00046523	1	1	0	0.0991
R_TPOJ3	0	0.000676889	1	8	0	0.101031
R_DVT	0	0.00522686	1	44	0	0.221381
R_PGp	0	0.00803446	1	38	0	0.228174
R_IP2	0	0.000238124	1	1	0	0.0488773
R_IP1	0	0.00561531	1	37	0	0.220577
R_IP0	0	0.00322445	1	24	0	0.191208
R_PFop	0	0.000776163	1	3	0	0.0655159
R_PF	0	0.000321796	1	0	0	0.0780828
R_PFm	0	0.00155818	1	2	0	0.119853
R_PGi	0	0.000979801	1	3	0	0.105408
R_PGs	0	0.0123372	1	33	0	0.215724
R_V6A	0.00487964	0.0182275	3.17528e-05	109	0.457376	0.218474
R_VMV1	0	0.00247588	1	14	0	0.157547
R_VMV3	0	0.000293583	1	6	0	0.0897714
R_PHA2	0	0.00297984	1	39	0	0.164167
R_V4t	0	0.000414412	1	8	0	0.0897965
R_FST	0	0.000968173	1	5	0	0.0954414
R_V3CD	0	0.00180726	1	13	0	0.124829
R_LO3	0	0.00254518	1	10	0	0.111113
R_VMV2	0	0.00276493	1	54	0	0.2013
R_31pd	0	0.000262936	1	1	0	0.0451814
R_31a	0	0.000280927	1	1	0	0.0548334
R_VVC	0	0.00192525	1	5	0	0.136899
R_25	0	0.000928875	1	12	0	0.0856832
R_s32	0	0.000671895	1	6	0	0.076959
R_pOFC	0.00985194	0.027984	5.45034e-07	114	0.337115	0.143724
R_PoI1	0	0.00119936	1	19	0	0.157934
R_Ig	0	0.0001406	1	1	0	0.0439333
R_FOP5	0	0.000269976	1	1	0	0.0663662
R_p10p	0.0052089	0.0419062	0.0216698	99	0.413179	0.185187
R_p47r	0	0.0120949	1	28	0	0.205479
R_TGv	0.00238136	0.0179997	1	60	0.310854	0.177418
R_MBelt	0	9.22397e-05	1	1	0	0.0302548
R_LBelt	0	8.33674e-05	1	2	0	0.0442662
R_A4	0	0.00306022	1	6	0	0.134546
R_STSva	0	0.00168095	1	5	0	0.105506
R_TE1m	0	0.00758049	1	6	0	0.11586
R_PI	0	0.00048467	1	7	0	0.106231
R_a32pr	0	0.000794181	1	3	0	0.0800226
R_p24	0	0.000173936	1	0	0	0.0511491
L_Thal	0.00548512	0.0292143	1	42	0.347269	0.179563
L_Caud	0	0.00624012	1	14	0	0.20019
L_Puta	0	0.00102987	1	0	0	0.164414
L_Pall	0.000628999	0.00543929	1	40	0.23101	0.198482
L_Hipp	0.000673714	0.00718001	1	20	0	0.21662
L_Amyg	0	0.00255553	1	9	0	0.121776
L_Nacc	0	0.00485646	1	5	0	0.11039
R_Thal	0.0386231	0.0532955	2.21632e-14	130	0.286156	0.0692359
R_Caud	0.00730953	0.0179237	1	75	0.308079	0.12694
R_Puta	0.00217475	0.00651452	1	19	0.321149	0.190398
R_Pall	0.00427518	0.0445077	1	88	0.365595	0.15119
R_Hipp	0.0448139	0.0793504	8.6411e-13	127	0.341805	0.109633
R_Amyg	0.011809	0.0294999	2.65701e-11	124	0.330357	0.133488
R_Nacc	0	0.00489823	1	37	0	0.162254

## Sheet: R_PM
ROI	medianFN	sdFN	FDR	stats	medianFA	sdFA
L_V1	0	0.0176341	1	18	0	0.19611
L_MST	0	0.000255796	1	1	0	0.0239014
L_V6	0	0.000801763	1	4	0	0.0877236
L_V2	0	0.00804563	1	8	0	0.16357
L_V3	0	0.00631508	1	8	0	0.160984
L_V4	0	0.000164238	1	0	0	0.0499504
L_V8	0	0.000437702	1	1	0	0.0387301
L_4	0	0.0082539	1	7	0	0.119881
L_3b	0	0.00221796	1	5	0	0.0979256
L_FEF	0	0	1	0	0	0
L_PEF	0	0	1	0	0	0
L_55b	0	0	1	0	0	0
L_V3A	0	0.00153314	1	5	0	0.0938987
L_RSC	0	0.0061989	1	5	0	0.0706667
L_POS2	0	0.00261613	1	4	0	0.124488
L_V7	0	0.000608618	1	2	0	0.0493677
L_IPS1	0	0	1	0	0	0
L_FFC	0	0.00384192	1	5	0	0.0619284
L_V3B	0	0	1	0	0	0
L_LO1	0	0	1	0	0	0
L_LO2	0	0	1	0	0	0
L_PIT	0	0.000118966	1	1	0	0.0197643
L_MT	0	0	1	0	0	0
L_A1	0	0	1	0	0	0
L_PSL	0	0	1	0	0	0
L_SFL	0	0.00547621	1	16	0	0.152712
L_PCV	0	0.000346223	1	1	0	0.0330625
L_STV	0	0	1	0	0	0
L_7Pm	0	0.00200225	1	9	0	0.10929
L_7m	0	0.000335106	1	2	0	0.0433444
L_POS1	0	0.00011494	1	0	0	0.0471284
L_23d	0	0	1	0	0	0
L_v23ab	0	0.000241157	1	1	0	0.0281938
L_d23ab	0	0.000213504	1	1	0	0.0302943
L_31pv	0	0.000229404	1	1	0	0.0430407
L_5m	0	0.00533819	1	1	0	0.0517824
L_5mv	0	0.00111286	1	2	0	0.0633542
L_23c	0	0.000122798	1	0	0	0.0320737
L_5L	0	0.0110921	1	15	0	0.149877
L_24dd	0	0	1	0	0	0
L_24dv	0	0	1	0	0	0
L_7AL	0	0.00654913	1	17	0	0.144807
L_SCEF	0	0.000684674	1	2	0	0.0590794
L_6ma	0	0.000825855	1	3	0	0.110192
L_7Am	0	0.0202743	1	16	0	0.151907
L_7PL	0	0.0013532	1	10	0	0.129219
L_7PC	0	0.00258818	1	3	0	0.0641355
L_LIPv	0	0.000255796	1	1	0	0.0280304
L_VIP	0	0.00346998	1	12	0	0.121293
L_MIP	0	0.000120882	1	1	0	0.036859
L_1	0	0.00302197	1	6	0	0.127431
L_2	0	0.0004232	1	0	0	0.0664633
L_3a	0	0.00135007	1	3	0	0.0634
L_6d	0	0.00118056	1	1	0	0.0961505
L_6mp	0	0.00425418	1	8	0	0.11798
L_6v	0	0	1	0	0	0
L_p24pr	0	0.000580174	1	1	0	0.0246582
L_33pr	0	0.00406153	1	2	0	0.0438575
L_a24pr	0	0.00116035	1	1	0	0.0253874
L_p32pr	0	0	1	0	0	0
L_a24	0	0.000168566	1	0	0	0.0456022
L_d32	0	0.000194803	1	1	0	0.0270329
L_8BM	0	0.00292369	1	1	0	0.0530408
L_p32	0	0	1	0	0	0
L_10r	0	0.000143613	1	0	0	0.041685
L_47m	0	0	1	0	0	0
L_8Av	0	0.000843782	1	1	0	0.0599058
L_8Ad	0	0.00129996	1	2	0	0.0735647
L_9m	0	0.00855714	1	5	0	0.12555
L_8BL	0	0.00869557	1	13	0	0.146057
L_9p	0	0.00563139	1	11	0	0.124343
L_10d	0	0.0188533	1	13	0	0.159296
L_8C	0	0.000404364	1	1	0	0.0328686
L_44	0	9.04679e-05	1	0	0	0.0594211
L_45	0	0.000475385	1	1	0	0.0601651
L_47l	0	0.00900733	1	5	0	0.0810321
L_a47r	0	0.00260116	1	7	0	0.125874
L_6r	0	0	1	0	0	0
L_IFJa	0	0	1	0	0	0
L_IFJp	0	0	1	0	0	0
L_IFSp	0	0	1	0	0	0.0339338
L_IFSa	0	0.00554521	1	2	0	0.0594675
L_p9-46v	0	0.000479426	1	1	0	0.0392173
L_46	0	0.000870051	1	1	0	0.0622944
L_a9-46v	0	0.000448402	1	2	0	0.0942915
L_9-46d	0	0.00376414	1	5	0	0.0921339
L_9a	0	0.00648652	1	16	0	0.167582
L_10v	0	0.000852707	1	1	0	0.0847315
L_a10p	0	0.000660003	1	3	0	0.0704721
L_10pp	0	0.00593361	1	15	0	0.132816
L_11l	0	0.0084508	1	5	0	0.111899
L_13l	0	0.00491785	1	3	0	0.0782389
L_OFC	0	0.00234819	1	3	0	0.0753019
L_47s	0	0.00106752	1	1	0	0.0123818
L_LIPd	0	0	1	0	0	0
L_6a	0	0.00292138	1	3	0	0.0536186
L_i6-8	0	0	1	0	0	0
L_s6-8	0	0.000396286	1	2	0	0.0697664
L_43	0	0	1	0	0	0
L_OP4	0	0	1	0	0	0
L_OP1	0	0	1	0	0	0
L_OP2-3	0	0	1	0	0	0
L_52	0	0	1	0	0	0
L_RI	0	0	1	0	0	0
L_PFcm	0	0	1	0	0	0
L_PoI2	0	0.00106752	1	1	0	0.0123479
L_TA2	0	0	1	0	0	0
L_FOP4	0	8.3054e-05	1	0	0	0.0275148
L_MI	0	0	1	0	0	0
L_Pir	0	0.00134261	1	3	0	0.0482329
L_AVI	0	0.00296534	1	1	0	0.0358821
L_AAIC	0	0.00110528	1	2	0	0.0451622
L_FOP1	0	0	1	0	0	0
L_FOP3	0	8.3054e-05	1	1	0	0.0274197
L_FOP2	0	0	1	0	0	0
L_PFt	0	0	1	0	0	0
L_AIP	0	0	1	0	0	0
L_EC	0	0.0123065	1	16	0	0.115428
L_PreS	0	0.00208478	1	13	0	0.112876
L_H	0	0.00805434	1	24	0	0.129456
L_ProS	0	0.0345227	1	17	0	0.132387
L_PeEc	0	0.0174454	1	18	0	0.137804
L_STGa	0	4.02939e-05	1	0	0	0.0375383
L_PBelt	0	0	1	0	0	0
L_A5	0	0	1	0	0	0
L_PHA1	0	0.00359936	1	9	0	0.0955373
L_PHA3	0	0.00260868	1	4	0	0.0679282
L_STSda	0	0	1	0	0	0
L_STSdp	0	0	1	0	0	0
L_STSvp	0	0	1	0	0	0
L_TGd	0	0.0214873	1	14	0	0.169476
L_TE1a	0	0	1	0	0	0
L_TE1p	0	0.00116192	1	1	0	0.0443429
L_TE2a	0	0.000136628	1	0	0	0.030236
L_TF	0	0.00472084	1	5	0	0.0840703
L_TE2p	0	0.0038962	1	5	0	0.0709912
L_PHT	0	0	1	0	0	0.0300829
L_PH	0	0	1	0	0	0.0171714
L_TPOJ1	0	0	1	0	0	0
L_TPOJ2	0	0	1	0	0	0
L_TPOJ3	0	0	1	0	0	0
L_DVT	0	0.00124893	1	4	0	0.0951066
L_PGp	0	0	1	0	0	0
L_IP2	0	0	1	0	0	0
L_IP1	0	0	1	0	0	0
L_IP0	0	6.83141e-05	1	0	0	0.0326765
L_PFop	0	0	1	0	0	0
L_PF	0	0	1	0	0	0
L_PFm	0	0.000742229	1	1	0	0.0481954
L_PGi	0	0	1	0	0	0
L_PGs	0	0.020019	1	2	0	0.0594018
L_V6A	0	0.00083526	1	4	0	0.0976401
L_VMV1	0	0.000885279	1	5	0	0.0785382
L_VMV3	0	0.000580174	1	1	0	0.0270406
L_PHA2	0	0.00221346	1	4	0	0.0631755
L_V4t	0	0	1	0	0	0
L_FST	0	0	1	0	0	0
L_V3CD	0	0	1	0	0	0
L_LO3	0	0	1	0	0	0
L_VMV2	0	0.00827758	1	22	0	0.138584
L_31pd	0	0	1	0	0	0.0347654
L_31a	0	0	1	0	0	0
L_VVC	0	0.00444797	1	3	0	0.0623387
L_25	0	0.00262618	1	5	0	0.0732945
L_s32	0	0.00381433	1	2	0	0.068604
L_pOFC	0	0.0463275	1	26	0	0.137522
L_PoI1	0	0.00113595	1	1	0	0.0704306
L_Ig	0	0	1	0	0	0
L_FOP5	0	0	1	0	0	0
L_p10p	0	0.00374276	1	12	0	0.125904
L_p47r	0	0.00195762	1	2	0	0.0659112
L_TGv	0	0.0119785	1	17	0	0.147857
L_MBelt	0	0	1	0	0	0
L_LBelt	0	0	1	0	0	0
L_A4	0	0	1	0	0	0
L_STSva	0	0	1	0	0	0
L_TE1m	0	0	1	0	0	0
L_PI	0	0.000254299	1	3	0	0.0744613
L_a32pr	0	0.0002773	1	2	0	0.0595261
L_p24	0	0.00116035	1	1	0	0.0208224
R_V1	0	0.0451336	1	40	0	0.212284
R_MST	0	0	1	0	0	0
R_V6	0	0.0048831	1	19	0	0.156763
R_V2	0	0.0323981	1	45	0	0.206076
R_V3	0	0.021438	1	20	0	0.194512
R_V4	0	0.00167443	1	6	0	0.125123
R_V8	0	0.0012636	1	3	0	0.0554777
R_4	0	0.0337738	1	20	0	0.200284
R_3b	0	0.0164986	1	9	0	0.140483
R_FEF	0	0.00371261	1	2	0	0.0329558
R_PEF	0	0	1	0	0	0
R_55b	0	0.000690208	1	1	0	0.0334803
R_V3A	0	0.0277139	1	35	0	0.201366
R_RSC	0	0.00438336	1	11	0	0.0978107
R_POS2	0	0.00970821	1	20	0	0.169656
R_V7	0	0.00390002	1	18	0	0.142008
R_IPS1	0	0.000983542	1	5	0	0.0817708
R_FFC	0	0.00805288	1	9	0	0.0966169
R_V3B	0	0.00229972	1	5	0	0.0731483
R_LO1	0	4.02939e-05	1	0	0	0.0330784
R_LO2	0	0	1	0	0	0.0496836
R_PIT	0	0.00255229	1	4	0	0.0747461
R_MT	0	0	1	0	0	0
R_A1	0	0	1	0	0	0
R_PSL	0	0	1	0	0	0
R_SFL	0	0.0942498	1	38	0	0.191313
R_PCV	0	0.000186864	1	1	0	0.0543088
R_STV	0	0	1	0	0	0
R_7Pm	0	0.00129271	1	10	0	0.113662
R_7m	0	0.00136191	1	3	0	0.0646559
R_POS1	0	0.00133363	1	7	0	0.109935
R_23d	0	8.39246e-05	1	0	0	0.025482
R_v23ab	0	0.000830771	1	6	0	0.0707097
R_d23ab	0	8.65558e-05	1	1	0	0.0317986
R_31pv	0	0.00022617	1	1	0	0.0285595
R_5m	0	0.00510987	1	4	0	0.0801462
R_5mv	0	0.000462346	1	3	0	0.0719046
R_23c	0	8.65558e-05	1	0	0	0.0337715
R_5L	0	0.0273424	1	31	0	0.167763
R_24dd	0	0.000118966	1	0	0	0.0262566
R_24dv	0	0	1	0	0	0
R_7AL	0	0.0126787	1	18	0	0.150844
R_SCEF	0	0	1	0	0	0
R_6ma	0	0.0288349	1	27	0	0.178448
R_7Am	0	0.0407586	1	22	0	0.153021
R_7PL	0	0.00889442	1	25	0	0.156777
R_7PC	0	0.0499957	1	15	0	0.144317
R_LIPv	0	0.00177727	1	2	0	0.0469951
R_VIP	0	0.0324365	1	19	0	0.150942
R_MIP	0	0.00201204	1	6	0	0.0831267
R_1	0	0.0249044	1	17	0	0.165243
R_2	0	0.000325146	1	0	0	0.0552284
R_3a	0	0.00071015	1	7	0	0.0912865
R_6d	0	0.00524499	1	6	0	0.109008
R_6mp	0	0.0258582	1	17	0	0.147437
R_6v	0	0	1	0	0	0
R_p24pr	0	0.00175845	1	2	0	0.0447023
R_33pr	0	0.00233982	1	3	0	0.0472291
R_a24pr	0	0.00116035	1	1	0	0.0240792
R_p32pr	0	0.000253136	1	2	0	0.043328
R_a24	0	0.0800675	1	6	0	0.0594854
R_d32	0	0.000958851	1	1	0	0.0483824
R_8BM	0	0.00499664	1	7	0	0.114427
R_p32	0	4.02939e-05	1	0	0	0.0300864
R_10r	0	0.00104989	1	5	0	0.0668879
R_47m	0	0.000536081	1	2	0	0.0542649
R_8Av	0	0.000629845	1	3	0	0.063497
R_8Ad	0	0.00389942	1	6	0	0.100362
R_9m	0	0.042879	1	18	0	0.172114
R_8BL	0	0.0459723	1	43	0	0.207179
R_9p	0	0.0144491	1	36	0	0.198345
R_10d	0	0.0666439	1	62	0	0.2181
R_8C	0	0	1	0	0	0
R_44	0	0.00651415	1	2	0	0.0755063
R_45	0	0.00311909	1	7	0	0.0942997
R_47l	0	0.00237583	1	5	0	0.0800489
R_a47r	0	0.0656132	1	34	0	0.189087
R_6r	0	0	1	0	0	0
R_IFJa	0	0	1	0	0	0
R_IFJp	0	0	1	0	0	0
R_IFSp	0	0.00907881	1	3	0	0.0728197
R_IFSa	0	0.0103071	1	8	0	0.12013
R_p9-46v	0	0.0207061	1	3	0	0.0658063
R_46	0	0.00513888	1	4	0	0.0900403
R_a9-46v	0	0.00480331	1	8	0	0.0895153
R_9-46d	0	0.0217302	1	12	0	0.128561
R_9a	0	0.0401721	1	55	0	0.220999
R_10v	0	0.014752	1	13	0	0.129197
R_a10p	0	0.0609249	1	61	0	0.208633
R_10pp	0.0118322	0.136209	0.340224	93	0.358587	0.195097
R_11l	0	0.0152213	1	23	0	0.162264
R_13l	0	0.0136817	1	20	0	0.115992
R_OFC	0	0.00775194	1	25	0	0.139876
R_47s	0	0.00303094	1	13	0	0.10591
R_LIPd	0	0	1	0	0	0
R_6a	0	0.00095253	1	1	0	0.0598596
R_i6-8	0	4.02939e-05	1	0	0	0.0320378
R_s6-8	0	0.00336556	1	12	0	0.125801
R_43	0	0.000544654	1	1	0	0.0336362
R_OP4	0	0	1	0	0	0
R_OP1	0	0	1	0	0	0
R_OP2-3	0	0	1	0	0	0
R_52	0	0	1	0	0	0
R_RI	0	0	1	0	0	0
R_PFcm	0	0	1	0	0	0
R_PoI2	0	0	1	0	0	0
R_TA2	0	0.000295439	1	1	0	0.0349147
R_FOP4	0	0	1	0	0	0
R_MI	0	0	1	0	0	0
R_Pir	0	0.0117412	1	49	0	0.166975
R_AVI	0	0.000392471	1	1	0	0.0328162
R_AAIC	0	0.00265011	1	9	0	0.0945806
R_FOP1	0	0	1	0	0	0
R_FOP3	0	4.23619e-05	1	0	0	0.0224114
R_FOP2	0	0.000544654	1	1	0	0.0363506
R_PFt	0	0	1	0	0	0
R_AIP	0	0.00228888	1	1	0	0.0304703
R_EC	0	0.0295675	1	72	0	0.165431
R_PreS	0	0.0229733	1	61	0	0.16285
R_H	0	0.0279577	1	75	0	0.176249
R_ProS	0	0.0182832	1	36	0	0.15542
R_PeEc	0.0154627	0.0711295	0.0585511	97	0.300565	0.168718
R_STGa	0	0.00035584	1	1	0	0.0492123
R_PBelt	0	0	1	0	0	0
R_A5	0	0.000169269	1	0	0	0.0342213
R_PHA1	0	0.0179868	1	30	0	0.148677
R_PHA3	0	0.00187552	1	9	0	0.0752227
R_STSda	0	0.00615998	1	1	0	0.0407137
R_STSdp	0	0.000257028	1	1	0	0.041881
R_STSvp	0	0.000297636	1	1	0	0.0317749
R_TGd	0.0158105	0.0578884	1	82	0.30145	0.170224
R_TE1a	0	0	1	0	0	0
R_TE1p	0	0.00176807	1	4	0	0.0802899
R_TE2a	0	0.00398867	1	3	0	0.0608098
R_TF	0	0.032106	1	55	0	0.173251
R_TE2p	0	0.00274753	1	4	0	0.0676805
R_PHT	0	0.00116526	1	2	0	0.0632267
R_PH	0	0.00465513	1	7	0	0.0853343
R_TPOJ1	0	0.000297636	1	1	0	0.032
R_TPOJ2	0	0	1	0	0	0
R_TPOJ3	0	5.21251e-05	1	0	0	0.0318569
R_DVT	0	0.0118457	1	15	0	0.130915
R_PGp	0	0.00435035	1	5	0	0.109458
R_IP2	0	0.000140135	1	1	0	0.027406
R_IP1	0	0.00404262	1	11	0	0.124038
R_IP0	0	0.00585302	1	5	0	0.0727001
R_PFop	0	0	1	0	0	0
R_PF	0	4.67118e-05	1	0	0	0.0254104
R_PFm	0	0.000754295	1	2	0	0.0363896
R_PGi	0	4.67118e-05	1	0	0	0.029026
R_PGs	0	0.00212342	1	6	0	0.113185
R_V6A	0	0.0111526	1	26	0	0.176287
R_VMV1	0	0.00531446	1	11	0	0.107449
R_VMV3	0	0.000191624	1	2	0	0.0508404
R_PHA2	0	0.00837922	1	22	0	0.12215
R_V4t	0	0	1	0	0	0
R_FST	0	0.000595272	1	1	0	0.035138
R_V3CD	0	4.02939e-05	1	0	0	0.0511531
R_LO3	0	0.000417	1	1	0	0.0322622
R_VMV2	0	0.0184245	1	48	0	0.168661
R_31pd	0	0	1	0	0	0
R_31a	0	0.000173112	1	1	0	0.0331973
R_VVC	0	0.00416384	1	7	0	0.0945199
R_25	0	0.00440831	1	8	0	0.0831353
R_s32	0	0.00457042	1	4	0	0.0482347
R_pOFC	0.0100007	0.0804794	0.0130519	100	0.289629	0.167086
R_PoI1	0	0.00382626	1	19	0	0.135274
R_Ig	0	0	1	0	0	0
R_FOP5	0	0.00125571	1	2	0	0.0482595
R_p10p	0	0.0493487	1	65	0	0.213758
R_p47r	0	0.017913	1	12	0	0.111911
R_TGv	0	0.0312064	1	52	0	0.16924
R_MBelt	0	0	1	0	0	0
R_LBelt	0	0	1	0	0	0
R_A4	0	0.000302805	1	1	0	0.0504027
R_STSva	0	0.00127405	1	2	0	0.043404
R_TE1m	0	0.000983041	1	2	0	0.0458983
R_PI	0	0.000224202	1	2	0	0.0399968
R_a32pr	0	0.000479426	1	1	0	0.0491968
R_p24	0	0.00638411	1	2	0	0.0487433
L_Thal	0	0.0309558	1	30	0	0.19278
L_Caud	0	0.00464781	1	6	0	0.14499
L_Puta	0	0.00431183	1	4	0	0.12129
L_Pall	0	0.00584219	1	17	0	0.131775
L_Hipp	0	0.037131	1	24	0	0.165082
L_Amyg	0	0.0146396	1	10	0	0.10188
L_Nacc	0	0.0028319	1	7	0	0.0844968
R_Thal	0.0540584	0.128565	3.51623e-08	117	0.257921	0.125894
R_Caud	0	0.114948	1	54	0	0.163741
R_Puta	0	0.0176563	1	21	0	0.167641
R_Pall	0	0.0587305	1	59	0.213555	0.186979
R_Hipp	0.0545635	0.150138	6.77969e-06	111	0.299845	0.146849
R_Amyg	0.0135617	0.057854	0.340224	93	0.292041	0.163179
R_Nacc	0	0.00563198	1	25	0	0.130883
